# Supplementary material for: Transcriptome sequencing and analysis of the zoonotic parasite Spirometra erinacei spargana (plerocercoids)
Source: Parasit Vectors. 2014 Aug 15;7:368. doi: 10.1186/1756-3305-7-368 (PMC4262225; doi:10.1186/1756-3305-7-368)
Supplement: Supplementary file 1 — Additional file 1: Table S1.: Functional annotation of 1,794 SpAEs. This file contains BLASTX hits for each SpAE through BLAST2GO. (XLSX 255 KB) [file 13071_2014_1634_MOESM1_ESM.xlsx]

## Sheet: Table S1
Additional file1: Table S1. Functional annotation of 1,794 SpAEs.
Num.	SpAEs ID	Read counts	Algorithm	Seq. Description	Species	Hit ACC	Seq. Length	min. eValue	mean Similarity	#GOs	GOs	Pfam	Enzyme Codes
1	EPA018LGAA12C000001	80	BLASTX	Cyclin-I	Echinococcus granulosus	EUB65008.1	270	2.44536e-69	0.8	0	-	-	-
2	EPA018LGAA12C000002	6	BLASTX	calcium-binding protein	Echinococcus granulosus	EUB60399.1	186	4.42573e-50	0.697	1	F:calcium ion binding	IPR011992 (PFAM)	-
3	EPA018LGAA12C000003	5	BLASTX	RhoGAP	Echinococcus granulosus	CDJ19043.1	182	4.15881e-71	0.628	4	F:metal ion binding; P:intracellular signal transduction; P:signal transduction; C:intracellular	-	-
4	EPA018LGAA12C000004	2	BLASTX	elongation factor 1 alpha	Spirometra erinaceieuropaei	AFX72984.1	224	9.25545e-142	0.874	6	F:translation elongation factor activity; P:translational elongation; P:GTP catabolic process; F:GTPase activity; C:cytoplasm; F:GTP binding	IPR000795 (PFAM)	-
5	EPA018LGAA12C000005	70	BLASTX	elongation factor 1 alpha	Spirometra erinaceieuropaei	AFX72984.1	360	0	0.886	6	F:translation elongation factor activity; P:translational elongation; P:GTP catabolic process; F:GTPase activity; C:cytoplasm; F:GTP binding	IPR000795 (PFAM); IPR004161 (PFAM); IPR004160 (PFAM)	-
6	EPA018LGAA12C000006	2	-	-		-	127	-	-	0	-	-	-
7	EPA018LGAA12C000007	4	-	-		-	125	-	-	0	-	-	-
8	EPA018LGAA12C000008	8	BLASTX	Lysosome-associated membrane glycoprotein	Echinococcus granulosus	EUB63894.1	73	1.31591e-10	0.71	0	-	-	-
9	EPA018LGAA12C000009	19	BLASTX	heat shock protein 90 alpha	Taenia asiatica	ABN14906.1	140	4.30786e-71	0.892	48	C:cell surface; C:brush border membrane; F:GTP binding; F:CTP binding; F:protein homodimerization activity; P:chaperone-mediated protein complex assembly; P:protein refolding; F:UTP binding; P:skeletal muscle contraction; F:unfolded protein binding; C:neuron projection; C:apical plasma membrane; F:sulfonylurea receptor binding; P:axon guidance; P:positive regulation of nitric oxide biosynthetic p…	IPR001878 (PFAM)	EC:3.6.1.3
10	EPA018LGAA12C000010	22	BLASTX	cystatin-2	Clonorchis sinensis	ABR68549.1	100	1.49339e-19	0.584	2	F:peptidase inhibitor activity; C:intracellular	IPR000010 (PFAM)	-
11	EPA018LGAA12C000011	10	BLASTX	DNA-binding protein HEXBP	Echinococcus granulosus	EUB64644.1	66	5.25222e-08	0.715	1	F:binding	-	-
12	EPA018LGAA12C000012	6	BLASTX	Actin-2	Schistosoma japonicum	CAX83136.1	167	1.47346e-54	0.982	3	C:cytoskeleton; C:cytoplasm; F:ATP binding	IPR008860 (PFAM)	-
13	EPA018LGAA12C000013	8	BLASTX	ribosomal protein S3	Echinococcus multilocularis	CDI70630.1	253	9.18692e-130	0.856	4	F:structural constituent of ribosome; F:RNA binding; C:small ribosomal subunit; P:translation	IPR004044 (PFAM); IPR001351 (PFAM)	-
14	EPA018LGAA12C000014	8	BLASTX	cytoplasmic antigen containing repeat epitope, partial	Spirometra erinaceieuropaei	AAD11479.1	96	8.54198e-58	0.77	0	-	-	-
15	EPA018LGAA12C000015	6	BLASTX	cytoplasmic antigen containing repeat epitope, partial	Spirometra erinaceieuropaei	AAD11479.1	193	2.7257e-96	0.87	0	-	-	-
16	EPA018LGAA12C000016	3	-	-		-	59	-	-	0	-	-	-
17	EPA018LGAA12C000017	5	BLASTX	antigen B	Echinococcus multilocularis	BAC55585.1	127	2.41276e-07	0.5922	0	-	-	-
18	EPA018LGAA12C000018	35	BLASTX	40S ribosomal protein S24	Spirometra erinaceieuropaei	AFM74218.1	75	4.96548e-70	0.906	4	C:ribosome; F:structural constituent of ribosome; P:translation; F:nucleotide binding	IPR011992 (PFAM)	-
19	EPA018LGAA12C000019	87	BLASTX	cytoplasmic antigen containing repeat epitope, partial	Spirometra erinaceieuropaei	AAD11479.1	312	0	0.715	0	-	-	-
20	EPA018LGAA12C000020	2	-	-		-	111	-	-	0	-	-	-
21	EPA018LGAA12C000021	11	BLASTX	Actin-2	Schistosoma japonicum	CAX83035.1	160	9.99001e-169	0.995	3	C:cytoskeleton; C:cytoplasm; F:ATP binding	IPR000038 (PFAM)	-
22	EPA018LGAA12C000022	6	-	-		-	152	-	-	0	-	-	-
23	EPA018LGAA12C000023	8	BLASTX	elongation factor 2	Echinococcus granulosus	CDJ16934.1	264	4.35136e-157	0.826	5	F:translation elongation factor activity; P:translational elongation; P:GTP catabolic process; F:GTPase activity; F:GTP binding	IPR000795 (PFAM)	-
24	EPA018LGAA12C000024	15	BLASTX	40s ribosomal protein s15	Echinococcus granulosus	CDJ17047.1	145	6.87941e-65	0.888	7	P:translation; F:RNA binding; P:rRNA processing; F:structural constituent of ribosome; C:cytosolic small ribosomal subunit; P:ribosomal small subunit export from nucleus; P:ribosomal small subunit biogenesis	IPR002222 (PFAM)	-
25	EPA018LGAA12C000025	50	BLASTX	AF418991_1 cytoplasmic antigen 4	Spirometra erinaceieuropaei	AAL18701.1	340	1.88129e-62	0.943	2	C:microtubule associated complex; P:microtubule-based process	-	-
26	EPA018LGAA12C000026	3	BLASTX	ribosomal protein S3	Echinococcus multilocularis	CDI70630.1	153	3.29313e-87	0.857	4	F:structural constituent of ribosome; F:RNA binding; C:small ribosomal subunit; P:translation	IPR004044 (PFAM)	-
27	EPA018LGAA12C000027	9	BLASTX	hypothetical protein EGR_04333	Echinococcus granulosus	EUB60707.1	146	8.83457e-16	0.775	0	-	-	-
28	EPA018LGAA12C000028	32	BLASTX	programmed cell death protein 4	Echinococcus granulosus	CDJ16325.1	267	3.02777e-88	0.656	1	P:RNA metabolic process	IPR003891 (PFAM)	-
29	EPA018LGAA12C000029	7	BLASTX	mitochondrial malate dehydrogenase	Clonorchis sinensis	AAT35230.1	261	2.79137e-130	0.829	4	P:malate metabolic process; P:tricarboxylic acid cycle; P:cellular carbohydrate metabolic process; F:L-malate dehydrogenase activity	IPR001236 (PFAM); IPR022383 (PFAM)	EC:1.1.1.37
30	EPA018LGAA12C000030	12	BLASTX	AF481884_1 antigenic protein EpC1	Echinococcus granulosus	AAL87239.1	133	1.53247e-14	0.676	1	F:calcium ion binding	-	-
31	EPA018LGAA12C000031	3	BLASTX	40S ribosomal protein S24	Spirometra erinaceieuropaei	AFM74218.1	212	2.32551e-70	0.89	4	C:ribosome; F:structural constituent of ribosome; P:translation; F:nucleotide binding	IPR001976 (PFAM)	-
32	EPA018LGAA12C000032	12	BLASTX	elongation factor 2	Hymenolepis microstoma	CDJ13390.1	151	2.44687e-57	0.851	5	F:translation elongation factor activity; P:translational elongation; P:GTP catabolic process; F:GTPase activity; F:GTP binding	-	-
33	EPA018LGAA12C000033	164	BLASTX	PREDICTED: fibronectin isoform X1	Python bivittatus	XP_007424327.1	125	1.73184e-91	0.963	20	P:angiogenesis; F:peptidase activator activity; P:regulation of cell shape; P:platelet activation; C:basement membrane; P:calcium-independent cell-matrix adhesion; C:endoplasmic reticulum-Golgi intermediate compartment; C:platelet alpha granule lumen; P:extracellular matrix organization; P:substrate adhesion-dependent cell spreading; F:extracellular matrix structural constituent; P:leukocyte migr…	-	-
34	EPA018LGAA12C000034	2	BLASTX	zinc finger protein 706 gene 2	Echinococcus granulosus	CDJ21529.1	62	2.53511e-16	0.809	2	F:zinc ion binding; C:intracellular	-	-
35	EPA018LGAA12C000035	38	BLASTX	ATP-dependent RNA helicase UAP56/SUB2	Clonorchis sinensis	GAA43229.2	241	1.57332e-132	0.92	3	F:nucleic acid binding; F:ATP binding; F:ATP-dependent helicase activity	IPR013126 (PFAM)	-
36	EPA018LGAA12C000036	5	BLASTX	elongation factor 1 alpha	Spirometra erinaceieuropaei	AFX72984.1	125	0	0	0	-	-	-
37	EPA018LGAA12C000037	4	BLASTX	hypothetical protein EgrG_001090250	Echinococcus granulosus	CDJ23839.1	101	3.86933e-19	0.707	1	F:calcium ion binding	-	-
38	EPA018LGAA12C000038	2	BLASTX	protein hook 3	Echinococcus granulosus	CDJ21478.1	139	9.48e-29	0.616	6	P:transport; F:microtubule binding; P:organelle organization; C:microtubule; P:spermatid development; F:actin binding	IPR008636 (PFAM)	-
39	EPA018LGAA12C000039	90	BLASTX	Polyadenylate-binding protein	Echinococcus granulosus	EUB60510.1	464	0	0.764	1	F:nucleic acid binding	IPR000504 (PFAM)	-
40	EPA018LGAA12C000040	19	-	-		-	105	-	-	0	-	-	-
41	EPA018LGAA12C000041	5	BLASTX	prosaposin a preproprotein	Echinococcus granulosus	CDJ25351.1	117	5.32589e-11	0.62	0	-	-	-
42	EPA018LGAA12C000042	3	-	-		-	212	-	-	0	-	-	-
43	EPA018LGAA12C000043	7	BLASTX	60S ribosomal protein L27e	Spirometra erinaceieuropaei	AFM74202.1	143	1.93115e-94	0.908	3	C:ribosome; F:structural constituent of ribosome; P:translation	IPR001141 (PFAM)	-
44	EPA018LGAA12C000044	2	-	-		-	142	-	-	0	-	-	-
45	EPA018LGAA12C000045	4	BLASTX	Transaldolase	Echinococcus granulosus	EUB55039.1	95	1.38834e-62	0.587	6	F:sedoheptulose-7-phosphate:D-glyceraldehyde-3-phosphate glyceronetransferase activity; C:cytoplasm; F:transferase activity; P:carbohydrate metabolic process; P:pentose-phosphate shunt; F:catalytic activity	-	-
46	EPA018LGAA12C000046	5	-	-		-	125	-	-	0	-	-	-
47	EPA018LGAA12C000047	35	BLASTX	transaldolase	Echinococcus granulosus	CDJ25645.1	131	5.15018e-64	0.817	13	P:actin filament organization; P:imaginal disc-derived leg joint morphogenesis; P:regulation of Notch signaling pathway; F:sedoheptulose-7-phosphate:D-glyceraldehyde-3-phosphate glyceronetransferase activity; P:pentose-phosphate shunt, non-oxidative branch; P:regulation of proteolysis; P:regulation of actin filament bundle assembly; P:regulation of epidermal cell differentiation; P:morphogenesis …	IPR001585 (PFAM)	EC:2.2.1.2
48	EPA018LGAA12C000048	4	-	-		-	84	-	-	0	-	-	-
49	EPA018LGAA12C000049	16	-	-		-	110	-	-	0	-	-	-
50	EPA018LGAA12C000050	2	-	-		-	84	-	-	0	-	-	-
51	EPA018LGAA12C000051	3	BLASTX	glutathione S-transferase 1	Spirometra erinaceieuropaei	AEI16476.1	222	1.00986e-97	0.635	1	F:transferase activity	IPR004046 (PFAM); IPR004045 (PFAM)	-
52	EPA018LGAA12C000052	61	-	-		-	345	-	-	0	-	-	-
53	EPA018LGAA12C000053	36	BLASTX	glyceraldehyde-3-phosphate dehydrogenase	Spirometra erinaceieuropaei	BAA90773.1	321	0	0.857	25	P:microtubule cytoskeleton organization; P:gluconeogenesis; P:negative regulation of translation; F:NAD binding; P:negative regulation of apoptotic process; F:NADP binding; C:microtubule cytoskeleton; F:peptidyl-cysteine S-nitrosylase activity; P:protein stabilization; P:neuron apoptotic process; C:cytosol; P:sperm motility; F:microtubule binding; F:glyceraldehyde-3-phosphate dehydrogenase (NAD+)…	IPR020829 (PFAM); IPR020828 (PFAM)	EC:1.2.1.12
54	EPA018LGAA12C000054	3	BLASTX	Ras protein Rap 1b	Echinococcus granulosus	CDJ16880.1	70	1.62272e-16	0.924	5	P:small GTPase mediated signal transduction; P:GTP catabolic process; F:GTPase activity; C:membrane; F:GTP binding	-	-
55	EPA018LGAA12C000055	38	BLASTX	pDJA1 chaperone	Spirometra erinaceieuropaei	AFX73009.1	399	0	0.763	6	P:protein folding; F:metal ion binding; F:heat shock protein binding; F:ATP binding; F:unfolded protein binding; P:response to heat	IPR001305 (PFAM); IPR001623 (PFAM); IPR002939 (PFAM)	-
56	EPA018LGAA12C000056	27	-	-		-	40	-	-	0	-	-	-
57	EPA018LGAA12C000057	6	BLASTX	ribosomal protein L31	Hymenolepis microstoma	CDJ14257.1	122	5.08692e-64	0.916	4	C:ribosome; F:structural constituent of ribosome; F:hydrolase activity; P:translation	IPR000054 (PFAM)	-
58	EPA018LGAA12C000058	11	BLASTX	antigenic polypeptide	Spirometra erinaceieuropaei	BAA34116.1	428	2.59248e-79	0.71	0	-	-	-
59	EPA018LGAA12C000059	8	BLASTX	antigenic polypeptide	Spirometra erinaceieuropaei	BAA34116.1	243	1.61699e-06	0.5967	0	-	-	-
60	EPA018LGAA12C000060	13	BLASTX	antigenic polypeptide	Spirometra erinaceieuropaei	BAA34116.1	284	1.2335e-27	0.7633	0	-	-	-
61	EPA018LGAA12C000061	26	BLASTX	Tubulin beta-2C chain	Schistosoma japonicum	CAX75788.1	444	0	0.991	8	C:microtubule; P:protein polymerization; P:GTP catabolic process; P:microtubule-based process; F:GTPase activity; F:structural constituent of cytoskeleton; C:cytoplasm; F:GTP binding	IPR018316 (PFAM); IPR003008 (PFAM)	-
62	EPA018LGAA12C000062	24	-	-		-	237	-	-	0	-	-	-
63	EPA018LGAA12C000063	21	BLASTX	nervous system adducin	Hymenolepis microstoma	CDJ08795.1	231	5.25505e-113	0.765	1	F:metal ion binding	IPR001303 (PFAM)	-
64	EPA018LGAA12C000064	21	BLASTX	Actin	Echinococcus granulosus	EUB59337.1	393	0	0.992	7	P:sarcomere organization; C:myofibril; C:extracellular vesicular exosome; F:identical protein binding; F:ATP binding; C:filamentous actin; F:structural constituent of cytoskeleton	-	-
65	EPA018LGAA12C000065	21	BLASTX	14332_ECHGR RecName: Full=14-3-3 protein homolog 2	-	Q8MUA4.1	249	5.39865e-101	0.798	2	C:cytoplasm; F:protein domain specific binding	IPR023410 (PFAM)	-
66	EPA018LGAA12C000066	21	BLASTX	synaptic vesicle membrane protein VAT 1	Echinococcus granulosus	CDJ25303.1	431	1.38657e-169	0.678	4	P:oxidation-reduction process; F:oxidoreductase activity; F:zinc ion binding; F:NADPH:quinone reductase activity	PF13602 (PFAM); IPR013154 (PFAM)	-
67	EPA018LGAA12C000067	12	-	-		-	238	-	-	0	-	-	-
68	EPA018LGAA12C000068	3	-	-		-	136	-	-	0	-	-	-
69	EPA018LGAA12C000069	4	-	-		-	238	-	-	0	-	-	-
70	EPA018LGAA12C000070	20	BLASTX	plerocercoid growth factor/cysteine protease	Spirometra erinaceieuropaei	BAB62718.1	334	0	0.78	2	F:cysteine-type peptidase activity; P:proteolysis	IPR013201 (PFAM); IPR000668 (PFAM)	EC:3.4
71	EPA018LGAA12C000071	7	BLASTX	hypothetical protein LOTGIDRAFT_135113	Lottia gigantea	ESO82188.1	285	1.90317e-14	0.419	7	C:Cul3-RING ubiquitin ligase complex; P:ER to Golgi vesicle-mediated transport; P:Wnt signaling pathway; P:protein monoubiquitination; C:ER to Golgi transport vesicle; F:protein binding; P:COPII vesicle coating	IPR011705 (PFAM)	-
72	EPA018LGAA12C000072	6	BLASTX	40S ribosomal protein S14	Echinococcus granulosus	EUB62097.1	232	2.17418e-74	0.902	3	C:ribosome; F:structural constituent of ribosome; P:translation	IPR013069 (PFAM); IPR011705 (PFAM)	-
73	EPA018LGAA12C000073	3	BLASTX	hypothetical protein	Schistosoma mansoni	XP_002571515.1	183	1.00339e-20	0.488	0	-	IPR006652 (PFAM)	-
74	EPA018LGAA12C000074	2	BLASTX	hypothetical protein	Schistosoma mansoni	XP_002571515.1	156	4.96573e-10	0.51	0	-	-	-
75	EPA018LGAA12C000075	18	BLASTX	GL13880	Drosophila persimilis	XP_002020246.1	289	1.05472e-107	0.712	3	F:O-phospho-L-serine:2-oxoglutarate aminotransferase activity; P:L-serine biosynthetic process; P:pyridoxine biosynthetic process	IPR000192 (PFAM)	EC:2.6.1.52
76	EPA018LGAA12C000076	15	BLASTX	ubiquitin conjugating enzyme E2 G1	Echinococcus granulosus	CDJ20938.1	128	8.48268e-104	0.901	1	F:acid-amino acid ligase activity	IPR000608 (PFAM)	-
77	EPA018LGAA12C000077	2	BLASTX	ubiquitin conjugating enzyme E2 G1	Echinococcus granulosus	CDJ20938.1	128	6.06139e-70	0.856	1	F:acid-amino acid ligase activity	IPR000608 (PFAM)	-
78	EPA018LGAA12C000078	12	BLASTX	Histone H1 delta	Hymenolepis microstoma	CDJ07729.1	182	1.3421e-16	0.683	5	C:chromosome; C:nucleosome; P:nucleosome assembly; C:nucleus; F:DNA binding	IPR005818 (PFAM)	-
79	EPA018LGAA12C000079	5	BLASTX	Histone H1 delta	Hymenolepis microstoma	CDJ07729.1	184	5.1866e-14	0.727	1	C:intracellular organelle	IPR005818 (PFAM)	-
80	EPA018LGAA12C000080	16	BLASTX	Heat shock 70 kDa protein 4	Echinococcus granulosus	CDJ23790.1	270	0	0.947	10	C:spliceosomal complex; C:nucleolus; P:RNA splicing; C:melanosome; F:ATP binding; C:Prp19 complex; P:mRNA processing; P:negative regulation of transcription, DNA-templated; P:response to stress; P:transcription, DNA-templated	IPR013126 (PFAM)	-
81	EPA018LGAA12C000081	16	BLASTX	gtp binding protein 2	Echinococcus granulosus	CDJ17948.1	268	3.37043e-70	0.778	1	F:nucleotide binding	-	-
82	EPA018LGAA12C000082	15	BLASTX	excitatory amino acid transporter 3	Hymenolepis microstoma	CDJ15210.1	191	2.2302e-80	0.667	0	-	IPR001991 (PFAM)	-
83	EPA018LGAA12C000083	12	-	-		-	114	-	-	0	-	-	-
84	EPA018LGAA12C000084	3	-	-	-	-	124	-	-	0	-	-	-
85	EPA018LGAA12C000085	15	BLASTX	fructose 16 bisphosphate aldolase	Echinococcus granulosus	CDJ17337.1	274	6.40237e-178	0.865	2	P:glycolysis; F:fructose-bisphosphate aldolase activity	IPR000741 (PFAM)	EC:4.1.2.13
86	EPA018LGAA12C000086	15	BLASTX	signal peptidase complex subunit 3	Hymenolepis microstoma	CDJ13399.1	238	6.96542e-137	0.834	6	P:response to organophosphorus; P:DNA replication; P:ATP catabolic process; F:DNA binding; F:ATPase activity; F:nucleotide binding	PF13177 (PFAM)	EC:3.6.1.3
87	EPA018LGAA12C000087	14	BLASTX	ras-related gtp-binding protein	Micromonas sp. RCC299	XP_002499489.1	199	2.47172e-101	0.836	7	F:GTP binding; C:Golgi apparatus; C:plasma membrane; P:vesicle-mediated transport; C:endoplasmic reticulum; P:small GTPase mediated signal transduction; P:protein transport	IPR001806 (PFAM)	-
88	EPA018LGAA12C000088	14	BLASTX	septin	Hymenolepis microstoma	CDJ12777.1	247	1.72873e-68	0.672	4	F:GTP binding; P:cell cycle; F:nucleotide binding; C:septin complex	IPR000038 (PFAM)	-
89	EPA018LGAA12C000089	9	BLASTX	eukaryotic translation elongation factor 1	Echinococcus granulosus	CDJ22349.1	422	1.87175e-170	0.676	4	P:translational elongation; F:translation elongation factor activity; P:translation; C:eukaryotic translation elongation factor 1 complex	IPR004046 (PFAM); IPR004045 (PFAM); IPR001662 (PFAM)	-
90	EPA018LGAA12C000090	4	BLASTX	putative ribosomal protein S25	Spirometra erinaceieuropaei	AFX73010.1	193	6.19264e-46	0.821	1	C:ribosome	-	-
91	EPA018LGAA12C000091	13	BLASTX	cytoplasmic actin	Spirometra erinaceieuropaei	AFM74213.1	360	0	0.991	3	C:cytoskeleton; C:cytoplasm; F:ATP binding	IPR004000 (PFAM)	-
92	EPA018LGAA12C000092	6	BLASTX	cytochrome c oxidase subunit II	Spirometra erinaceieuropaei	YP_002003311.1	147	1.20352e-107	0.929	7	C:mitochondrial inner membrane; F:copper ion binding; C:respiratory chain; F:acid-amino acid ligase activity; C:integral component of membrane; P:electron transport chain; F:cytochrome-c oxidase activity	IPR000608 (PFAM)	EC:1.9.3.1
93	EPA018LGAA12C000093	7	BLASTX	ubiquitin conjugating enzyme	Taenia pisiformis	AGT98656.1	110	4.144e-88	0.845	13	P:cell migration; P:determination of adult lifespan; P:meiosis; P:apoptotic process; P:growth; F:ubiquitin protein ligase binding; P:hermaphrodite genitalia development; F:ubiquitin-protein ligase activity; P:protein ubiquitination involved in ubiquitin-dependent protein catabolic process; P:nematode larval development; P:germ cell development; P:embryo development ending in birth or egg hatching…	IPR000608 (PFAM)	EC:6.3.2.19
94	EPA018LGAA12C000094	13	BLASTX	atp:adp antiporter	Echinococcus granulosus	CDJ19038.1	264	2.68977e-153	0.865	4	C:mitochondrial inner membrane; P:transmembrane transport; C:integral component of membrane; F:transporter activity	IPR018108 (PFAM)	-
95	EPA018LGAA12C000095	13	BLASTX	coiled coil domain containing protein 28B	Echinococcus granulosus	CDJ19615.1	133	9.08407e-50	0.718	0	-	IPR025271 (PFAM)	-
96	EPA018LGAA12C000096	13	-	-		-	73	-	-	0	-	-	-
97	EPA018LGAA12C000097	13	BLASTX	ADP-ribosylation factor GTPase-activating protein	Echinococcus granulosus	EUB60586.1	271	4.1561e-125	0.665	4	F:metal ion binding; F:ARF GTPase activator activity; P:regulation of ARF GTPase activity; F:zinc ion binding	IPR001164 (PFAM)	-
98	EPA018LGAA12C000098	12	BLASTX	T complex protein 1 subunit eta	Echinococcus granulosus	CDJ24330.1	241	2.74489e-140	0.889	4	C:cytoplasm; P:protein folding; F:ATP binding; F:unfolded protein binding	IPR002423 (PFAM)	-
99	EPA018LGAA12C000099	12	BLASTX	hypothetical protein EGR_05119	Echinococcus granulosus	EUB59958.1	250	1.05759e-10	0.62	3	P:regulation of transcription, DNA-templated; F:sequence-specific DNA binding; F:sequence-specific DNA binding transcription factor activity	IPR010341 (PFAM)	-
100	EPA018LGAA12C000100	12	BLASTX	Thymidylate synthase	Echinococcus granulosus	EUB59800.1	235	1.49562e-168	0.81	4	F:thymidylate synthase activity; P:methylation; P:dTTP biosynthetic process; P:dTMP biosynthetic process	IPR000398 (PFAM)	EC:2.1.1.45
101	EPA018LGAA12C000101	12	-	-		-	73	-	-	0	-	-	-
102	EPA018LGAA12C000102	12	BLASTX	60S ribosomal protein L23	Echinococcus granulosus	EUB62975.1	174	5.55641e-79	0.937	3	C:ribosome; F:structural constituent of ribosome; P:translation	IPR000218 (PFAM)	-
103	EPA018LGAA12C000103	12	BLASTX	PREDICTED: ADP-ribosyl cyclase-like	Aplysia californica	XP_005104335.1	241	2.98678e-09	0.412	5	P:negative regulation of biological process; P:response to organic substance; C:cell part; P:positive regulation of cellular process; P:response to oxygen-containing compound	IPR003193 (PFAM)	-
104	EPA018LGAA12C000104	12	BLASTX	glutamine synthetase	Echinococcus granulosus	CDJ17590.1	265	2.52455e-168	0.834	3	F:glutamate-ammonia ligase activity; F:ATP binding; P:glutamine biosynthetic process	IPR008146 (PFAM); IPR008147 (PFAM)	EC:6.3.1.2
105	EPA018LGAA12C000105	11	BLASTX	cytosolic malate dehydrogenase	Taenia solium	ADX42057.1	331	7.68474e-163	0.799	5	C:cytoplasm; P:cellular carbohydrate metabolic process; F:L-malate dehydrogenase activity; P:malate metabolic process; P:tricarboxylic acid cycle	IPR022383 (PFAM); IPR001236 (PFAM)	EC:1.1.1.37
106	EPA018LGAA12C000106	11	BLASTX	predicted protein	Nematostella vectensis	XP_001634219.1	165	5.41188e-100	0.925	3	F:GTP binding; C:intracellular; P:small GTPase mediated signal transduction	IPR006689 (PFAM)	-
107	EPA018LGAA12C000107	11	BLASTX	Chromobox protein homolog 1 (Heterochromatin protein 1 homolog beta)	Schistosoma japonicum	CAX76145.1	255	9.55664e-61	0.798	1	C:nucleus	IPR008251 (PFAM); IPR023780 (PFAM)	-
108	EPA018LGAA12C000108	11	BLASTX	Titin	Echinococcus granulosus	EUB63289.1	277	4.52574e-103	0.613	2	P:acute-phase response; C:extracellular region	IPR013098 (PFAM)	-
109	EPA018LGAA12C000109	11	-	-		-	311	-	-	0	-	-	-
110	EPA018LGAA12C000110	11	-	-		-	97	-	-	0	-	-	-
111	EPA018LGAA12C000111	11	-	-		-	62	-	-	0	-	-	-
112	EPA018LGAA12C000112	10	BLASTX	Four and a half LIM domains-containing protein	Echinococcus granulosus	EUB60419.1	258	1.49513e-133	0.771	1	F:metal ion binding	IPR001781 (PFAM)	-
113	EPA018LGAA12C000113	10	BLASTX	Chloride intracellular channel protein 5	Echinococcus granulosus	EUB60614.1	260	8.91694e-114	0.597	0	-	PF13410 (PFAM)	-
114	EPA018LGAA12C000114	10	BLASTX	Pyruvate kinase isozymes M1/M2	Echinococcus granulosus	EUB60817.1	270	1.79556e-138	0.791	3	F:metal ion binding; F:kinase activity; P:cellular metabolic process	IPR015793 (PFAM)	-
115	EPA018LGAA12C000115	10	BLASTX	Rab GTPase binding effector protein 1	Hymenolepis microstoma	CDJ06592.1	232	3.75347e-38	0.646	1	F:metal ion binding	-	-
116	EPA018LGAA12C000116	10	BLASTX	Eukaryotic peptide chain release factor GTP-binding subunit ERF3A	Echinococcus granulosus	EUB57724.1	258	3.2051e-119	0.77	3	P:GTP catabolic process; F:GTPase activity; F:GTP binding	IPR000795 (PFAM)	-
117	EPA018LGAA12C000117	10	BLASTX	capping protein (actin filament) muscle Z line	Hymenolepis microstoma	CDJ12179.1	236	7.44345e-84	0.589	3	C:F-actin capping protein complex; F:actin binding; P:actin cytoskeleton organization	IPR002189 (PFAM)	-
118	EPA018LGAA12C000118	10	-	-		-	62	-	-	0	-	-	-
119	EPA018LGAA12C000119	10	BLASTX	Fragile site associated protein, C terminal	Hymenolepis microstoma	CDJ11303.1	255	8.34711e-64	0.5433	0	-	-	-
120	EPA018LGAA12C000120	10	BLASTX	ribosomal protein L3	Spirometra erinaceieuropaei	AFX73005.1	231	0	0.963	3	C:ribosome; F:structural constituent of ribosome; P:translation	IPR000597 (PFAM)	-
121	EPA018LGAA12C000121	10	BLASTX	glutamine synthetase	Echinococcus granulosus	CDJ17590.1	96	1.52637e-47	0.879	3	F:glutamate-ammonia ligase activity; F:ATP binding; P:glutamine biosynthetic process	IPR008146 (PFAM)	EC:6.3.1.2
122	EPA018LGAA12C000122	10	BLASTX	cyclin G2	Echinococcus granulosus	CDJ17725.1	230	2.9447e-48	0.65	0	-	-	-
123	EPA018LGAA12C000123	10	BLASTX	ribosomal protein L18a	Echinococcus granulosus	CDJ18768.1	176	7.29982e-119	0.919	3	C:ribosome; F:structural constituent of ribosome; P:translation	IPR023573 (PFAM)	-
124	EPA018LGAA12C000124	10	BLASTX	expressed protein	Hymenolepis microstoma	CDJ13771.1	175	5.79866e-37	0.6114	0	-	-	-
125	EPA018LGAA12C000125	10	BLASTX	glycine C-acetyltransferase	Spirometra erinaceieuropaei	AFX72991.1	332	0	0.832	6	F:ligase activity; F:pyridoxal phosphate binding; P:biosynthetic process; P:cellular amino acid metabolic process; F:glycine C-acetyltransferase activity; C:mitochondrion	IPR004839 (PFAM)	EC:2.3.1.29
126	EPA018LGAA12C000126	10	BLASTX	hypothetical protein EGR_08060	Echinococcus granulosus	EUB57051.1	228	6.00524e-21	0.55	0	-	-	-
127	EPA018LGAA12C000127	9	BLASTX	phospholipid hydroperoxide glutathione	Echinococcus granulosus	CDJ24743.1	50	8.90122e-61	0.71	1	F:peroxidase activity	-	EC:1.11.1.7
128	EPA018LGAA12C000128	9	BLASTX	Ribosomal protein L35A	Hymenolepis microstoma	CDJ13265.1	254	1.44736e-67	0.864	3	C:ribosome; F:structural constituent of ribosome; P:translation	IPR002059 (PFAM)	-
129	EPA018LGAA12C000129	9	BLASTX	ACT6_DIPDE RecName: Full=Actin-6	-	P53459.1	286	0	0.966	3	C:cytoskeleton; C:cytoplasm; F:ATP binding	IPR004000 (PFAM)	-
130	EPA018LGAA12C000130	9	BLASTX	SPARC precursor	Spirometra erinaceieuropaei	AFM74229.1	219	0	0.672	3	F:calcium ion binding; P:signal transduction; C:proteinaceous extracellular matrix	IPR019577 (PFAM)	-
131	EPA018LGAA12C000131	9	BLASTX	RNA-binding protein Rsf1	Echinococcus granulosus	EUB62650.1	145	6.01076e-51	0.924	2	F:nucleic acid binding; F:nucleotide binding	IPR000504 (PFAM)	-
132	EPA018LGAA12C000132	9	BLASTX	Calnexin	Echinococcus granulosus	EUB58420.1	277	3.24043e-115	0.798	4	P:protein folding; C:endoplasmic reticulum; F:unfolded protein binding; F:calcium ion binding	IPR001580 (PFAM)	-
133	EPA018LGAA12C000133	7	BLASTX	CCR4 NOT transcription complex subunit 7	Echinococcus multilocularis	CDI70818.1	254	6.39862e-123	0.714	2	F:nucleic acid binding; C:nucleus	IPR006941 (PFAM)	-
134	EPA018LGAA12C000134	2	BLASTX	CCR4 NOT transcription complex subunit 7	Echinococcus multilocularis	CDI70818.1	243	6.04934e-116	0.715	2	F:nucleic acid binding; C:nucleus	IPR006941 (PFAM)	-
135	EPA018LGAA12C000135	9	BLASTX	expressed conserved protein	Echinococcus granulosus	CDJ16432.1	173	7.75519e-10	0.47	0	-	-	-
136	EPA018LGAA12C000136	9	BLASTX	SJCHGC06322 protein	Schistosoma japonicum	AAW27320.1	184	6.90285e-25	0.587	16	P:nuclear-transcribed mRNA catabolic process, nonsense-mediated decay; P:translational initiation; P:regulation of nuclear-transcribed mRNA catabolic process, deadenylation-dependent decay; F:protein C-terminus binding; P:positive regulation of mRNA catabolic process; F:poly(A) RNA binding; P:positive regulation of translation; C:cytosol; C:catalytic step 2 spliceosome; C:cytoplasmic stress granu…	IPR002004 (PFAM)	-
137	EPA018LGAA12C000137	9	BLASTX	coatomer subunit beta'	Hymenolepis microstoma	CDJ12109.1	269	4.65179e-164	0.897	5	F:myosin heavy chain kinase activity; C:membrane coat; P:vesicle-mediated transport; P:intracellular protein transport; F:structural molecule activity	IPR001680 (PFAM)	EC:2.7.11.7
138	EPA018LGAA12C000138	9	BLASTX	Adenylosuccinate synthetase isozyme	Echinococcus granulosus	EUB61948.1	287	2.68155e-136	0.789	5	F:adenylosuccinate synthase activity; P:'de novo' AMP biosynthetic process; F:magnesium ion binding; C:cytoplasm; F:GTP binding	IPR001114 (PFAM)	EC:6.3.4.4
139	EPA018LGAA12C000139	8	BLASTX	hypothetical protein EGR_02647	Echinococcus granulosus	EUB62515.1	62	2.20129e-30	0.666	0	-	-	-
140	EPA018LGAA12C000140	8	BLASTX	lupus la ribonucleoprotein	Spirometra erinaceieuropaei	AFX73007.1	155	1.09732e-116	0.725	5	F:RNA binding; F:nucleic acid binding; C:ribonucleoprotein complex; P:RNA processing; C:nucleus	IPR006630 (PFAM)	-
141	EPA018LGAA12C000141	8	-	-		-	46	-	-	0	-	-	-
142	EPA018LGAA12C000142	8	BLASTX	sec1 family domain containing protein 1	Echinococcus granulosus	CDJ15977.1	289	1.93993e-135	0.756	2	P:vesicle-mediated transport; P:single-organism process	IPR001619 (PFAM)	-
143	EPA018LGAA12C000143	8	BLASTX	cysteine and glycine rich protein 1	Echinococcus granulosus	CDJ17212.1	175	9.27126e-75	0.684	2	F:metal ion binding; F:zinc ion binding	IPR001781 (PFAM)	-
144	EPA018LGAA12C000144	8	-	-		-	46	-	-	0	-	-	-
145	EPA018LGAA12C000145	8	BLASTX	ORM1-like protein	Echinococcus granulosus	EUB58021.1	154	8.10029e-97	0.852	4	F:transferase activity; C:integral component of membrane; C:endoplasmic reticulum; P:ceramide metabolic process	IPR007203 (PFAM)	-
146	EPA018LGAA12C000146	8	BLASTX	retinal dehydrogenase 1	Clonorchis sinensis	GAA49763.1	223	2.12338e-119	0.77	2	F:oxidoreductase activity, acting on the aldehyde or oxo group of donors, NAD or NADP as acceptor; P:oxidation-reduction process	IPR015590 (PFAM)	-
147	EPA018LGAA12C000147	8	BLASTX	PREDICTED: neural retina-specific leucine zipper protein	Python bivittatus	XP_007437369.1	247	6.95126e-124	0.698	0	-	IPR004826 (PFAM); IPR013592 (PFAM)	-
148	EPA018LGAA12C000148	8	BLASTX	serine palmitoyltransferase long chain base	Echinococcus granulosus	CDJ25144.1	224	4.48469e-117	0.772	2	F:transferase activity, transferring acyl groups; P:metabolic process	IPR004839 (PFAM)	-
149	EPA018LGAA12C000149	8	BLASTX	phosphate carrier protein mitochondrial	Hymenolepis microstoma	CDJ13590.1	232	1.61717e-148	0.871	2	C:integral component of membrane; P:transport	IPR018108 (PFAM)	-
150	EPA018LGAA12C000150	8	BLASTX	14-3-3 protein epsilon	Echinococcus granulosus	CDJ20817.1	263	6.12405e-137	0.813	20	P:axon guidance; P:determination of adult lifespan; P:Ras protein signal transduction; P:wing disc dorsal/ventral pattern formation; P:pole cell migration; P:oocyte microtubule cytoskeleton polarization; P:response to UV; C:cytoplasm; F:protein heterodimerization activity; C:germline ring canal; P:regulation of mitosis; F:protein domain specific binding; P:positive regulation of growth; P:nonasso…	IPR023410 (PFAM)	-
151	EPA018LGAA12C000151	8	BLASTX	T complex protein 1 subunit zeta	Echinococcus granulosus	CDJ24695.1	251	4.544e-156	0.894	4	C:cytoplasm; P:protein folding; F:ATP binding; F:unfolded protein binding	IPR002423 (PFAM)	-
152	EPA018LGAA12C000152	8	BLASTX	40S ribosomal protein S4-like protein	Spirometra erinaceieuropaei	AFM74216.1	235	3.24931e-170	0.937	4	C:ribosome; F:structural constituent of ribosome; F:RNA binding; P:translation	IPR013843 (PFAM); IPR005824 (PFAM); IPR013845 (PFAM); IPR002942 (PFAM)	-
153	EPA018LGAA12C000153	8	-	-		-	38	-	-	0	-	-	-
154	EPA018LGAA12C000154	8	BLASTX	alpha methylacyl coenzyme A racemase	Hymenolepis microstoma	CDJ08027.1	232	2.37393e-71	0.622	4	P:oxidation-reduction process; F:oxidoreductase activity; P:metabolic process; F:catalytic activity	IPR003673 (PFAM)	-
155	EPA018LGAA12C000155	8	BLASTX	40S ribosomal protein S3a	Echinococcus granulosus	EUB64260.1	258	1.58886e-129	0.874	3	F:structural constituent of ribosome; C:cytosolic small ribosomal subunit; P:translation	IPR001593 (PFAM)	-
156	EPA018LGAA12C000156	8	BLASTX	AF418993_1 cytoplasmic antigen 1	Spirometra erinaceieuropaei	AAL18703.1	68	0	0	0	-	-	-
157	EPA018LGAA12C000157	8	BLASTX	A Chain A, Structure Of The N-Terminal Domain And The D1 Aaa Domain Of Membrane Fusion Atpase P97	Schistosoma mansoni	-	245	1.16519e-116	0.864	27	F:receptor binding; P:translesion synthesis; P:activation of cysteine-type endopeptidase activity involved in apoptotic process; F:polyubiquitin binding; P:double-strand break repair; C:nucleolus; C:cytosol; P:positive regulation of proteasomal ubiquitin-dependent protein catabolic process; F:protein domain specific binding; P:protein ubiquitination; F:identical protein binding; P:positive regula…	IPR004201 (PFAM); IPR003338 (PFAM)	EC:3.6.1.3
158	EPA018LGAA12C000158	7	-	-		-	64	-	-	0	-	-	-
159	EPA018LGAA12C000159	7	BLASTX	Phosphoenolpyruvate carboxykinase	GTP	EUB57677.1	259	3.46418e-125	0.822	5	P:gluconeogenesis; F:GTP binding; F:kinase activity; P:phosphorylation; F:phosphoenolpyruvate carboxykinase (GTP) activity	IPR008209 (PFAM)	EC:4.1.1.32
160	EPA018LGAA12C000160	7	BLASTX	NADH dehydrogenase ubiquinone 1 alpha	Echinococcus granulosus	CDJ18887.1	111	2.17013e-40	0.654	3	P:ATP synthesis coupled electron transport; F:NADH dehydrogenase (ubiquinone) activity; C:mitochondrial inner membrane	IPR009947 (PFAM)	-
161	EPA018LGAA12C000161	7	-	-	-	-	113	-	-	0	-	-	-
162	EPA018LGAA12C000162	7	BLASTX	hypothetical protein CAPTEDRAFT_151000	Capitella teleta	ELU00416.1	168	4.87099e-09	0.503	0	-	IPR011705 (PFAM)	-
163	EPA018LGAA12C000163	7	BLASTX	hypothetical protein	Schistosoma mansoni	XP_002582190.1	147	1.10047e-14	0.705	0	-	-	-
164	EPA018LGAA12C000164	7	-	-		-	77	-	-	0	-	-	-
165	EPA018LGAA12C000165	7	BLASTX	PREDICTED: heat shock cognate 71 kDa protein-like	Microtus ochrogaster	XP_005356621.1	241	3.62918e-160	0.959	10	C:spliceosomal complex; C:nucleolus; P:RNA splicing; C:melanosome; F:ATP binding; C:Prp19 complex; P:mRNA processing; P:negative regulation of transcription, DNA-templated; P:response to stress; P:transcription, DNA-templated	IPR013126 (PFAM)	-
166	EPA018LGAA12C000166	7	-	-		-	293	-	-	0	-	-	-
167	EPA018LGAA12C000167	7	BLASTX	PREDICTED: transforming protein RhoA-like	Anolis carolinensis	XP_003216698.1	183	1.52516e-97	0.855	31	F:GTP binding; P:negative regulation of neuron apoptotic process; C:apical junction complex; P:regulation of cell migration; P:cell morphogenesis; P:regulation of transcription from RNA polymerase II promoter; P:androgen receptor signaling pathway; P:cell-matrix adhesion; F:myosin binding; P:apical junction assembly; P:trabecula morphogenesis; C:lamellipodium; C:cytosol; P:spindle assembly involv…	IPR001806 (PFAM)	-
168	EPA018LGAA12C000168	7	BLASTX	l(2)37cc	Ictalurus punctatus	NP_001187574.1	247	1.07058e-142	0.898	1	C:membrane	IPR001107 (PFAM)	-
169	EPA018LGAA12C000169	7	BLASTX	Collagen alpha 1V chain	Echinococcus granulosus	CDJ24704.1	205	1.83556e-66	0.676	2	F:extracellular matrix structural constituent; C:collagen	IPR001442 (PFAM); IPR008160 (PFAM)	-
170	EPA018LGAA12C000170	7	BLASTX	phosphoenolpyruvate carboxykinase	Echinococcus multilocularis	AEJ15813.1	198	2.34619e-121	0.817	5	P:gluconeogenesis; F:GTP binding; F:kinase activity; P:phosphorylation; F:phosphoenolpyruvate carboxykinase (GTP) activity	-	EC:4.1.1.32
171	EPA018LGAA12C000171	7	BLASTX	ribosomal protein L19, partial	Taenia asiatica	ABN14900.1	183	3.76107e-71	0.936	3	C:ribosome; F:structural constituent of ribosome; P:translation	-	-
172	EPA018LGAA12C000172	7	BLASTX	Leukocyte receptor cluster member	Echinococcus granulosus	EUB55951.1	169	4.61971e-29	0.5683	0	-	-	-
173	EPA018LGAA12C000173	7	BLASTX	Rho GTPase activating protein 12	Echinococcus granulosus	CDJ17746.1	254	9.70942e-12	0.51	0	-	-	-
174	EPA018LGAA12C000174	2	BLASTX	fucosidase alpha L 1 tissue	Echinococcus granulosus	CDJ19107.1	246	9.39448e-120	0.808	2	P:fucose metabolic process; F:alpha-L-fucosidase activity	IPR000933 (PFAM)	EC:3.2.1.51
175	EPA018LGAA12C000175	5	BLASTX	fucosidase, alpha L 1, tissue	Hymenolepis microstoma	CDJ09715.1	91	7.7895e-71	0.799	2	P:fucose metabolic process; F:alpha-L-fucosidase activity	-	EC:3.2.1.51
176	EPA018LGAA12C000176	7	BLASTX	hypothetical protein EGR_00022	Echinococcus granulosus	EUB64753.1	274	3.16491e-37	0.5367	0	-	-	-
177	EPA018LGAA12C000177	7	BLASTX	exostosin 2	Echinococcus granulosus	CDJ16231.1	256	1.14824e-21	0.486	3	C:membrane; C:intrinsic component of endoplasmic reticulum membrane; F:transferase activity, transferring hexosyl groups	IPR015338 (PFAM)	-
178	EPA018LGAA12C000178	7	BLASTX	heterogeneous nuclear ribonucleoproteins A2/B1	Clonorchis sinensis	GAA42894.1	232	1.79768e-102	0.821	3	F:nucleic acid binding; C:ribonucleoprotein complex; F:nucleotide binding	IPR000504 (PFAM)	-
179	EPA018LGAA12C000179	7	BLASTX	PREDICTED: calmodulin-like	Myotis lucifugus	XP_006108243.1	192	1.18557e-93	0.931	1	F:calcium ion binding	-	-
180	EPA018LGAA12C000180	7	BLASTX	Synaptogyrin-1	Echinococcus granulosus	EUB60797.1	234	2.77595e-43	0.605	2	C:integral component of membrane; C:membrane	IPR008253 (PFAM)	-
181	EPA018LGAA12C000181	7	-	-		-	87	-	-	0	-	-	-
182	EPA018LGAA12C000182	7	-	-		-	144	-	-	0	-	-	-
183	EPA018LGAA12C000183	7	BLASTX	expressed conserved protein	Hymenolepis microstoma	CDJ14298.1	214	1.11961e-59	0.589	3	F:transmembrane transporter activity; C:integral component of membrane; P:transmembrane transport	-	-
184	EPA018LGAA12C000184	7	BLASTX	glucose regulated protein GRP78	Spirometra erinaceieuropaei	AAP84347.1	306	0	0.889	3	C:endoplasmic reticulum lumen; P:response to stress; F:ATP binding	IPR013126 (PFAM)	-
185	EPA018LGAA12C000185	7	BLASTX	unnamed protein product	Echinococcus multilocularis	CDI70481.1	250	6.6291e-68	0.671	1	F:oxidoreductase activity	IPR006091 (PFAM); IPR013786 (PFAM)	-
186	EPA018LGAA12C000186	7	BLASTX	alpha-mannoside beta-16-n-acetylglucosaminyltransferase	Schistosoma mansoni	XP_002575409.1	226	1.37422e-20	0.451	4	P:protein N-linked glycosylation; F:transferase activity; F:alpha-1,6-mannosylglycoprotein 6-beta-N-acetylglucosaminyltransferase activity; F:transferase activity, transferring glycosyl groups	PF15024 (PFAM)	-
187	EPA018LGAA12C000187	7	BLASTX	vacuolar protein sorting 26 vps26	Echinococcus granulosus	CDJ22437.1	223	3.96534e-23	0.926	4	C:retromer complex; P:protein transport; C:cytoplasm; P:vacuolar transport	-	-
188	EPA018LGAA12C000188	7	-	-		-	232	-	-	0	-	-	-
189	EPA018LGAA12C000189	7	BLASTX	alpha globin transcription factor CP2	Hymenolepis microstoma	CDJ10127.1	94	1.19807e-10	0.655	0	-	-	-
190	EPA018LGAA12C000190	6	BLASTX	calponin	Hymenolepis microstoma	CDJ10594.1	105	6.12385e-45	0.77	2	F:actin binding; P:actomyosin structure organization	IPR000557 (PFAM)	-
191	EPA018LGAA12C000191	6	BLASTX	ankyrin repeat domain containing protein 10	Hymenolepis microstoma	CDJ08855.1	290	1.68652e-19	0.6033	0	-	-	-
192	EPA018LGAA12C000192	6	-	-		-	48	-	-	0	-	-	-
193	EPA018LGAA12C000193	6	BLASTX	NADH dehydrogenase (ubiquinone) 1 beta	Hymenolepis microstoma	CDJ11031.1	123	5.40154e-62	0.729	1	F:NADH dehydrogenase activity	IPR008698 (PFAM)	EC:1.6.99.3
194	EPA018LGAA12C000194	6	BLASTX	SJCHGC09367 protein	Schistosoma japonicum	AAW25328.1	252	3.15403e-41	0.513	1	P:response to stress	IPR002068 (PFAM)	-
195	EPA018LGAA12C000195	6	BLASTX	phosphoglucose isomerase	Echinococcus multilocularis	ABS81352.1	205	3.67481e-107	0.827	4	C:cytoplasm; P:gluconeogenesis; F:glucose-6-phosphate isomerase activity; P:glycolysis	IPR001672 (PFAM)	EC:5.3.1.9
196	EPA018LGAA12C000196	6	BLASTX	Viral IAP associated factor	Hymenolepis microstoma	CDJ10751.1	246	2.56703e-65	0.664	6	P:cell redox homeostasis; F:electron carrier activity; P:glycerol ether metabolic process; F:protein disulfide oxidoreductase activity; C:endoplasmic reticulum; F:isomerase activity	PF13848 (PFAM); IPR013766 (PFAM)	-
197	EPA018LGAA12C000197	6	BLASTX	tegument protein	Echinococcus multilocularis	AAA29063.1	444	0	0.757	1	C:intracellular part	IPR011259 (PFAM); IPR019748 (PFAM); IPR018980 (PFAM)	-
198	EPA018LGAA12C000198	6	BLASTX	SJCHGC05494 protein	Schistosoma japonicum	AAW26912.1	240	1.39912e-39	0.543	12	F:histone-lysine N-methyltransferase activity; F:zinc ion binding; P:histone lysine methylation; C:nucleus; C:chromosome; F:methyltransferase activity; F:transferase activity; P:methylation; P:GTP catabolic process; F:nucleotide binding; F:GTP binding; F:GTPase activity	IPR023780 (PFAM)	-
199	EPA018LGAA12C000199	6	BLASTX	Myosin regulatory light chain sqh	Echinococcus granulosus	EUB64720.1	150	8.08084e-93	0.858	1	F:calcium ion binding	IPR002048 (PFAM); IPR011992 (PFAM)	-
200	EPA018LGAA12C000200	6	BLASTX	immunoglobulin gamma heavy chain	Pteropus alecto	ADD71705.1	225	4.32164e-73	0.728	1	F:antigen binding	IPR003597 (PFAM); IPR013106 (PFAM)	-
201	EPA018LGAA12C000201	6	BLASTX	myosin essential light chain	Hymenolepis microstoma	CDJ14659.1	156	2.68385e-98	0.878	1	F:calcium ion binding	IPR011992 (PFAM)	-
202	EPA018LGAA12C000202	6	BLASTX	Long-chain-fatty-acid--CoA ligase	Echinococcus granulosus	EUB60416.1	233	4.73356e-67	0.6	0	-	IPR000873 (PFAM)	-
203	EPA018LGAA12C000203	6	BLASTX	serine:threonine protein phosphatase 2A	Echinococcus granulosus	CDJ20919.1	235	1.50515e-81	0.631	1	F:phosphatase activator activity	IPR004327 (PFAM)	-
204	EPA018LGAA12C000204	6	BLASTX	Long-chain-fatty-acid--CoA ligase	Echinococcus granulosus	EUB60416.1	119	6.27251e-53	0.732	0	-	-	-
205	EPA018LGAA12C000205	6	-	-		-	210	-	-	0	-	-	-
206	EPA018LGAA12C000206	6	BLASTX	zinc finger protein	Hymenolepis microstoma	CDI96247.1	244	5.42536e-30	0.596	0	-	PF13894 (PFAM); IPR007087 (PFAM); PF13465 (PFAM)	-
207	EPA018LGAA12C000207	6	BLASTX	expressed conserved protein	Hymenolepis microstoma	CDJ12094.1	271	7.70638e-30	0.4743	0	-	-	-
208	EPA018LGAA12C000208	6	BLASTX	enolase	Taenia multiceps	AFJ44747.1	398	0	0.894	5	C:phosphopyruvate hydratase complex; F:phosphopyruvate hydratase activity; F:hydrolase activity; F:magnesium ion binding; P:glycolysis	IPR020810 (PFAM); IPR020811 (PFAM)	EC:4.2.1.11
209	EPA018LGAA12C000209	6	BLASTX	ATP binding cassette sub family E	Echinococcus granulosus	CDJ18464.1	206	3.711e-149	0.902	5	F:iron-sulfur cluster binding; P:ATP catabolic process; F:electron carrier activity; F:ATP binding; F:ATPase activity	IPR001450 (PFAM); IPR003439 (PFAM)	EC:3.6.1.3
210	EPA018LGAA12C000210	6	BLASTX	Lamino associated polypeptide	Echinococcus granulosus	CDJ25276.1	111	7.35076e-06	0.55	0	-	-	-
211	EPA018LGAA12C000211	6	BLASTX	Myophilin	Echinococcus granulosus	EUB64322.1	256	1.35131e-152	0.83	2	F:actin binding; P:actomyosin structure organization	IPR001715 (PFAM); IPR000557 (PFAM)	-
212	EPA018LGAA12C000212	6	BLASTX	mitogen activated protein kinase kinase kinase	Hymenolepis microstoma	CDI95918.1	139	2.92077e-50	0.78	3	F:kinase activity; F:small GTPase regulator activity; P:phosphorylation	-	-
213	EPA018LGAA12C000213	6	BLASTX	N(G),N(G)-dimethylarginine dimethylaminohydrolase	Echinococcus granulosus	EUB62919.1	191	6.11688e-129	0.74	1	F:hydrolase activity	IPR003198 (PFAM)	-
214	EPA018LGAA12C000214	6	BLASTX	proteasome 26s subunit subunit 4 atpase	Echinococcus granulosus	CDJ23961.1	230	3.54057e-174	0.964	7	C:cytoplasm; F:peptidase activity; P:protein catabolic process; F:ATP binding; C:proteasome complex; F:nucleoside-triphosphatase activity; P:proteolysis	IPR003959 (PFAM)	EC:3.6.1.15
215	EPA018LGAA12C000215	6	BLASTX	Eukaryotic translation initiation factor eIF-5A	Spirometra erinaceieuropaei	AFX73015.1	155	1.68993e-108	0.744	3	P:translation; F:translation factor activity, nucleic acid binding; P:positive regulation of translation	IPR020189 (PFAM)	-
216	EPA018LGAA12C000216	6	BLASTX	40S ribosomal protein SA	Spirometra erinaceieuropaei	AFM74207.1	280	0	0.778	4	F:structural constituent of ribosome; C:cytosolic small ribosomal subunit; P:translation; P:ribosomal small subunit assembly	IPR001865 (PFAM)	-
217	EPA018LGAA12C000217	6	BLASTX	PREDICTED: heat shock cognate 71 kDa protein	Python bivittatus	XP_007436571.1	230	7.37283e-163	0.977	10	C:spliceosomal complex; C:nucleolus; P:RNA splicing; C:melanosome; F:ATP binding; C:Prp19 complex; P:mRNA processing; P:negative regulation of transcription, DNA-templated; P:response to stress; P:transcription, DNA-templated	IPR013126 (PFAM)	-
218	EPA018LGAA12C000218	6	BLASTX	synaptic vesicle membrane protein VAT 1	Hymenolepis microstoma	CDI96334.1	201	1.44134e-49	0.76	1	F:oxidoreductase activity	PF13602 (PFAM); IPR013154 (PFAM)	-
219	EPA018LGAA12C000219	6	BLASTX	eukaryotic peptide chain release factor subunit	Echinococcus granulosus	CDJ16313.1	209	9.51245e-140	0.944	8	C:cytosol; F:translation release factor activity, codon specific; P:protein methylation; F:ribosome binding; P:regulation of translational termination; F:protein binding; P:translational termination; P:nuclear-transcribed mRNA catabolic process, nonsense-mediated decay	IPR005140 (PFAM); IPR005141 (PFAM)	-
220	EPA018LGAA12C000220	6	BLASTX	pyruvate kinase	Echinococcus granulosus	CDJ18688.1	159	2.7849e-89	0.83	5	F:pyruvate kinase activity; P:phosphorylation; F:potassium ion binding; F:magnesium ion binding; P:glycolysis	IPR015795 (PFAM)	EC:2.7.1.40
221	EPA018LGAA12C000221	6	-	-	-	-	99	-	-	0	-	-	-
222	EPA018LGAA12C000222	6	-	-		-	59	-	-	0	-	-	-
223	EPA018LGAA12C000223	6	-	-		-	137	-	-	0	-	-	-
224	EPA018LGAA12C000224	6	BLASTX	PREDICTED: saccharopine dehydrogenase-like oxidoreductase-like	Oreochromis niloticus	XP_003454570.1	151	1.18615e-54	0.632	2	P:oxidation-reduction process; F:oxidoreductase activity	IPR005097 (PFAM)	-
225	EPA018LGAA12C000225	6	BLASTX	hypothetical protein HmN_000537600	Hymenolepis microstoma	CDJ15042.1	307	1.05305e-59	0.527	0	-	IPR024131 (PFAM)	-
226	EPA018LGAA12C000226	6	BLASTX	expressed conserved protein	Echinococcus granulosus	CDJ23086.1	74	1.89826e-24	0.544	0	-	-	-
227	EPA018LGAA12C000227	6	BLASTX	Protein disulfide-isomerase	Echinococcus granulosus	EUB56196.1	127	3.06347e-81	0.789	2	P:single-organism process; F:catalytic activity	-	-
228	EPA018LGAA12C000228	6	BLASTX	cell division cycle 5 protein	Echinococcus granulosus	CDJ21130.1	294	0	0.879	3	F:chromatin binding; F:DNA binding; P:cell division	PF13921 (PFAM)	-
229	EPA018LGAA12C000229	6	BLASTX	egf domain protein	Hymenolepis microstoma	CDJ12888.1	356	2.93621e-141	0.566	3	P:cell-matrix adhesion; F:metal ion binding; F:zinc ion binding	IPR013032 (PFAM)	-
230	EPA018LGAA12C000230	6	BLASTX	casein kinase I delta	Hymenolepis microstoma	CDJ11132.1	153	2.87899e-147	0.9	6	C:cytoplasm; P:Wnt signaling pathway; P:protein phosphorylation; F:ATP binding; C:nucleus; F:protein serine/threonine kinase activity	-	EC:2.7.11
231	EPA018LGAA12C000231	6	BLASTX	hypothetical protein EGR_08713	Echinococcus granulosus	EUB56448.1	77	5.39096e-16	0.651	1	C:extracellular region	IPR021712 (PFAM)	-
232	EPA018LGAA12C000232	6	BLASTX	eukaryotic elongation factor 2 kinase	Echinococcus granulosus	CDJ20871.1	127	1.048e-74	0.67	2	F:kinase activity; P:cellular metabolic process	IPR004166 (PFAM)	-
233	EPA018LGAA12C000233	6	BLASTX	tegumental antigen	Hymenolepis microstoma	CDJ13695.1	100	3.29465e-36	0.78	2	C:microtubule associated complex; P:microtubule-based process	IPR001372 (PFAM)	-
234	EPA018LGAA12C000234	6	BLASTX	dual specificity protein phosphatase 14	Clonorchis sinensis	GAA27180.2	202	4.01599e-67	0.744	5	F:kinase activity; F:protein tyrosine phosphatase activity; F:protein tyrosine/serine/threonine phosphatase activity; P:phosphorylation; P:peptidyl-tyrosine dephosphorylation	IPR000340 (PFAM)	EC:3.1.3.48; EC:3.1.3
235	EPA018LGAA12C000235	6	BLASTX	40S ribosomal protein S8	Echinococcus multilocularis	CDI70512.1	183	3.36403e-118	0.877	3	C:ribosome; F:structural constituent of ribosome; P:translation	IPR022309 (PFAM)	-
236	EPA018LGAA12C000236	6	BLASTX	lactate dehydrogenase B	Taenia solium	ADV35657.1	286	1.1819e-146	0.837	5	C:cytoplasm; P:cellular carbohydrate metabolic process; F:L-lactate dehydrogenase activity; P:glycolysis; P:oxidation-reduction process	IPR022383 (PFAM); IPR001236 (PFAM)	EC:1.1.1.27
237	EPA018LGAA12C000237	6	BLASTX	NAP-1-related protein	Schistosoma japonicum	CAX74137.1	271	2.35267e-51	0.643	2	P:nucleosome assembly; C:nucleus	IPR002164 (PFAM)	-
238	EPA018LGAA12C000238	6	BLASTX	plerocercoid growth factor/cysteine protease	Spirometra erinaceieuropaei	BAB62718.1	278	2.98903e-177	0.749	2	F:cysteine-type peptidase activity; P:proteolysis	IPR013201 (PFAM); IPR000668 (PFAM)	EC:3.4
239	EPA018LGAA12C000239	6	-	-		-	151	-	-	0	-	-	-
240	EPA018LGAA12C000240	6	BLASTX	Nuclear hormone receptor HR96	Echinococcus granulosus	CDJ23505.1	184	7.98967e-38	0.828	8	P:steroid hormone mediated signaling pathway; F:zinc ion binding; P:regulation of transcription, DNA-templated; F:sequence-specific DNA binding; F:sequence-specific DNA binding transcription factor activity; F:steroid hormone receptor activity; C:nucleus; P:transcription, DNA-templated	IPR001628 (PFAM)	-
241	EPA018LGAA12C000241	6	BLASTX	chaperonin	Spirometra erinaceieuropaei	AFM74230.1	278	0	0.909	4	C:cytoplasm; P:protein folding; F:ATP binding; F:unfolded protein binding	IPR002423 (PFAM)	-
242	EPA018LGAA12C000242	6	-	-		-	239	-	-	0	-	-	-
243	EPA018LGAA12C000243	6	BLASTX	proteasome subunit beta type 7	Hymenolepis microstoma	CDJ13493.1	230	8.15974e-133	0.804	5	C:cytoplasm; C:proteasome core complex; C:nucleus; F:threonine-type endopeptidase activity; P:proteolysis involved in cellular protein catabolic process	IPR001353 (PFAM)	EC:3.4.25
244	EPA018LGAA12C000244	6	BLASTX	Zinc finger RanBP2 type	Echinococcus granulosus	CDJ18635.1	248	6.25386e-81	0.714	2	F:zinc ion binding; C:intracellular	IPR003323 (PFAM)	-
245	EPA018LGAA12C000245	6	BLASTX	PREDICTED: dihydropteridine reductase-like	Neolamprologus brichardi	XP_006798929.1	223	8.38441e-69	0.679	1	P:metabolic process	IPR002198 (PFAM)	-
246	EPA018LGAA12C000246	6	BLASTX	hypothetical protein EGR_02920	Echinococcus granulosus	EUB62168.1	236	6.10929e-72	0.676	0	-	IPR006797 (PFAM)	-
247	EPA018LGAA12C000247	6	BLASTX	integral membrane protein	Echinococcus granulosus	EUB63005.1	214	7.2641e-37	0.573	2	C:integral component of membrane; C:membrane	IPR018499 (PFAM)	-
248	EPA018LGAA12C000248	6	BLASTX	rCG21222, isoform CRA_a	Rattus norvegicus	EDM13555.1	239	9.383e-167	1	5	C:cytoplasm; F:protease binding; P:ubiquitin homeostasis; P:ubiquitin-dependent protein catabolic process; C:nucleus	IPR000626 (PFAM)	-
249	EPA018LGAA12C000249	6	BLASTX	PREDICTED: RNA-directed DNA polymerase from mobile element jockey-like	Strongylocentrotus purpuratus	XP_003731510.1	98	1.26686e-20	0.621	3	F:RNA binding; P:RNA-dependent DNA replication; F:RNA-directed DNA polymerase activity	IPR000477 (PFAM)	-
250	EPA018LGAA12C000250	6	BLASTX	Aldo-keto reductase family 1 member C1	Echinococcus granulosus	EUB60149.1	156	5.1854e-37	0.663	2	P:oxidation-reduction process; F:oxidoreductase activity	IPR023210 (PFAM)	-
251	EPA018LGAA12C000251	6	-	-		-	177	-	-	0	-	-	-
252	EPA018LGAA12C000252	6	-	-		-	245	-	-	0	-	-	-
253	EPA018LGAA12C000253	6	BLASTX	hypothetical protein EGR_09665	Echinococcus granulosus	EUB55491.1	308	1.76556e-65	0.652	0	-	IPR025875 (PFAM)	-
254	EPA018LGAA12C000254	5	BLASTX	partner of y14 and mago	Echinococcus granulosus	CDJ17598.1	199	1.21131e-26	0.713	4	C:cytoplasm; F:RNA binding; F:protein binding; C:nucleus	IPR015362 (PFAM)	-
255	EPA018LGAA12C000255	5	BLASTX	enolase	Taenia asiatica	ACX56268.1	246	2.44749e-132	0.849	5	C:phosphopyruvate hydratase complex; F:phosphopyruvate hydratase activity; F:hydrolase activity; F:magnesium ion binding; P:glycolysis	IPR020810 (PFAM); IPR020811 (PFAM)	EC:4.2.1.11
256	EPA018LGAA12C000256	5	BLASTX	ras gtp binding protein rho1	Hymenolepis microstoma	CDJ15041.1	192	5.87135e-126	0.905	4	F:GTP binding; C:intracellular; C:membrane; P:small GTPase mediated signal transduction	IPR001806 (PFAM)	-
257	EPA018LGAA12C000257	4	-	-		-	183	-	-	0	-	-	-
258	EPA018LGAA12C000258	5	BLASTX	putative Cytochrome c-type heme lyase (CCHL)	Schistosoma japonicum	CAX72900.1	200	2.36464e-104	0.758	2	F:holocytochrome-c synthase activity; C:mitochondrion	IPR000511 (PFAM)	EC:4.4.1.17
259	EPA018LGAA12C000259	5	-	-		-	113	-	-	0	-	-	-
260	EPA018LGAA12C000260	5	BLASTX	calponin	Echinococcus granulosus	CDJ18903.1	220	6.00902e-106	0.748	0	-	IPR000557 (PFAM); IPR001715 (PFAM)	-
261	EPA018LGAA12C000261	5	BLASTX	interferon-related developmental regulator 1	Clonorchis sinensis	GAA40712.1	217	3.09505e-39	0.541	0	-	IPR007701 (PFAM)	-
262	EPA018LGAA12C000262	5	BLASTX	KRAB A domain containing protein	Echinococcus granulosus	CDJ25664.1	228	2.10051e-64	0.622	7	F:RNA binding; P:proteolysis; P:RNA-dependent DNA replication; F:aspartic-type endopeptidase activity; F:RNA-directed DNA polymerase activity; F:nucleic acid binding; P:DNA integration	IPR000477 (PFAM)	-
263	EPA018LGAA12C000263	5	BLASTX	yil083c protein	Hymenolepis microstoma	CDJ07726.1	242	3.01467e-45	0.497	5	F:phosphopantothenoylcysteine decarboxylase activity; F:lyase activity; P:coenzyme A biosynthetic process; C:cytoplasm; C:nucleus	IPR007085 (PFAM)	-
264	EPA018LGAA12C000264	5	BLASTX	60S ribosomal protein l13	Ictalurus punctatus	NP_001187305.1	201	1.53462e-106	0.822	4	C:ribosome; F:structural constituent of ribosome; F:hydrolase activity; P:translation	IPR001380 (PFAM)	-
265	EPA018LGAA12C000265	5	BLASTX	Integrin alpha-5	Echinococcus granulosus	EUB55992.1	228	1.85866e-49	0.5614	8	P:integrin-mediated signaling pathway; C:integral component of membrane; P:cell adhesion; C:membrane; C:integrin complex; C:photosystem II; P:photosynthesis; C:photosystem II reaction center	-	-
266	EPA018LGAA12C000266	5	BLASTX	T-cell immunomodulatory protein	Schistosoma mansoni	CCD82741.1	251	2.66213e-27	0.535	4	P:regulation of Rab GTPase activity; P:positive regulation of Rab GTPase activity; C:intracellular; F:Rab GTPase activator activity	-	-
267	EPA018LGAA12C000267	5	BLASTX	protein phsophatase-2a,putative	Schistosoma mansoni	CAY17257.2	238	6.69508e-150	0.903	1	F:phosphoprotein phosphatase activity	IPR004843 (PFAM)	EC:3.1.3.16
268	EPA018LGAA12C000268	5	BLASTX	1,5-anhydro-D-fructose reductase	Echinococcus granulosus	EUB56734.1	315	2.86628e-112	0.673	0	-	IPR023210 (PFAM)	-
269	EPA018LGAA12C000269	5	-	-		-	33	-	-	0	-	-	-
270	EPA018LGAA12C000270	5	BLASTX	NADH dehydrogenase subunit 2	Spirometra erinaceieuropaei	YP_002003307.1	111	9.15805e-169	0.805	3	F:NADH dehydrogenase (ubiquinone) activity; P:ATP synthesis coupled electron transport; C:mitochondrion	IPR000568 (PFAM)	EC:1.6.5.3
271	EPA018LGAA12C000271	5	-	-		-	65	-	-	0	-	-	-
272	EPA018LGAA12C000272	5	BLASTX	Endophilin-A3	Echinococcus granulosus	EUB64530.1	221	2.04244e-126	0.824	1	C:cytoplasm	IPR004148 (PFAM)	-
273	EPA018LGAA12C000273	5	BLASTX	Serine:threonine protein kinase PINK1	Echinococcus granulosus	CDJ19148.1	251	3.03946e-24	0.498	8	F:ATP binding; F:protein kinase activity; P:protein phosphorylation; F:transferase activity, transferring phosphorus-containing groups; F:protein serine/threonine kinase activity; F:kinase activity; P:phosphorylation; F:transferase activity	-	-
274	EPA018LGAA12C000274	5	BLASTX	Threonyl tRNA synthetase C	Echinococcus granulosus	CDJ24750.1	241	4.93762e-137	0.818	9	P:determination of adult lifespan; P:growth; P:threonyl-tRNA aminoacylation; P:reproduction; F:threonine-tRNA ligase activity; F:ATP binding; P:nematode larval development; P:embryo development ending in birth or egg hatching; C:cytoplasm	IPR012947 (PFAM); IPR004095 (PFAM)	EC:6.1.1.3
275	EPA018LGAA12C000275	5	-	-		-	68	-	-	0	-	-	-
276	EPA018LGAA12C000276	5	BLASTX	hypothetical protein	Schistosoma mansoni	XP_002582190.1	142	2.12164e-25	0.644	0	-	-	-
277	EPA018LGAA12C000277	5	BLASTX	expressed conserved protein	Hymenolepis microstoma	CDJ08155.1	281	3.2049e-56	0.661	0	-	IPR025554 (PFAM)	-
278	EPA018LGAA12C000278	5	InterProScan	LPS-induced tumor necrosis factor alpha factor	-	PF10601 (PFAM)	120	-	-	0	-	IPR006629 (PFAM)	-
279	EPA018LGAA12C000279	2	BLASTX	hypothetical protein CLF_108233	Clonorchis sinensis	GAA55527.1	89	3.2261e-28	0.556	6	F:RNA binding; P:RNA-dependent DNA replication; F:RNA-directed DNA polymerase activity; C:integral component of membrane; F:nucleoside transmembrane transporter activity; P:transport	IPR000305 (PFAM)	-
280	EPA018LGAA12C000280	3	BLASTX	Voltage-dependent T-type calcium channel subunit alpha-1I, partial	Ophiophagus hannah	ETE66371.1	152	6.06508e-08	0.665	3	F:RNA binding; P:RNA-dependent DNA replication; F:RNA-directed DNA polymerase activity	-	-
281	EPA018LGAA12C000281	5	BLASTX	60S ribosomal protein L21	Echinococcus granulosus	CDJ18778.1	160	1.52311e-78	0.854	3	C:ribosome; F:structural constituent of ribosome; P:translation	IPR001147 (PFAM)	-
282	EPA018LGAA12C000282	5	BLASTX	autophagy protein 3	Echinococcus granulosus	CDJ20271.1	269	2.45491e-109	0.689	1	P:transport	IPR007134 (PFAM); IPR007135 (PFAM)	-
283	EPA018LGAA12C000283	5	BLASTX	calpain 7 C02 family	Echinococcus granulosus	CDJ17969.1	194	1.85281e-40	0.583	3	P:proteolysis; F:calcium-dependent cysteine-type endopeptidase activity; C:intracellular	IPR007330 (PFAM)	-
284	EPA018LGAA12C000284	5	BLASTX	NADP dependent malic enzyme	Echinococcus granulosus	CDJ23648.1	242	1.31209e-140	0.807	5	F:NAD binding; F:metal ion binding; P:malate metabolic process; P:oxidation-reduction process; F:malate dehydrogenase (decarboxylating) (NAD+) activity	IPR012301 (PFAM)	EC:1.1.1.38; EC:1.1.1.39
285	EPA018LGAA12C000285	5	BLASTX	zinc finger protein	Spirometra erinaceieuropaei	AFX72998.1	273	5.27486e-143	0.827	3	C:intracellular part; F:nucleic acid binding; F:zinc ion binding	IPR000571 (PFAM)	-
286	EPA018LGAA12C000286	5	BLASTX	rRNA processing protein Rrp20	Echinococcus granulosus	CDJ21058.1	184	2.28316e-113	0.829	1	F:RNA binding	IPR004088 (PFAM)	-
287	EPA018LGAA12C000287	5	BLASTX	collagen alpha 2(I) chain	Hymenolepis microstoma	CDJ13292.1	363	1.73829e-13	0.8025	2	F:extracellular matrix structural constituent; C:collagen	-	-
288	EPA018LGAA12C000288	5	-	-		-	58	-	-	0	-	-	-
289	EPA018LGAA12C000289	5	BLASTX	Phospholipase A-2-activating protein	Echinococcus granulosus	EUB63963.1	242	1.17677e-79	0.574	3	C:extracellular vesicular exosome; F:phospholipase A2 activator activity; P:inflammatory response	IPR001680 (PFAM)	-
290	EPA018LGAA12C000290	5	BLASTX	Sj-Ts4 protein	Echinococcus granulosus	EUB56857.1	189	5.83103e-49	0.6533	0	-	-	-
291	EPA018LGAA12C000291	5	-	-		-	89	-	-	0	-	-	-
292	EPA018LGAA12C000292	5	BLASTX	Translocon-associated protein subunit delta	Echinococcus granulosus	EUB59769.1	172	1.54865e-59	0.677	2	C:integral component of membrane; C:endoplasmic reticulum	IPR008855 (PFAM)	-
293	EPA018LGAA12C000293	5	-	-		-	71	-	-	0	-	-	-
294	EPA018LGAA12C000294	5	BLASTX	succinate dehydrogenase (ubiquinone)	Hymenolepis microstoma	CDJ13922.1	263	4.13038e-153	0.927	4	F:flavin adenine dinucleotide binding; P:electron transport chain; P:tricarboxylic acid cycle; F:oxidoreductase activity, acting on the CH-CH group of donors	IPR003953 (PFAM)	-
295	EPA018LGAA12C000295	5	BLASTX	N-acetyltransferase	Echinococcus granulosus	EUB63244.1	262	4.65967e-146	0.794	1	F:transferase activity	IPR013562 (PFAM)	-
296	EPA018LGAA12C000296	5	BLASTX	cleavage and polyadenylation specificity factor-related	Schistosoma mansoni	CCD78523.1	269	0	0.9	1	F:hydrolase activity	IPR011108 (PFAM); IPR022712 (PFAM)	-
297	EPA018LGAA12C000297	5	BLASTX	max dimerization protein 1	Hymenolepis microstoma	CDJ14634.1	158	7.59869e-60	0.6844	1	F:protein dimerization activity	-	-
298	EPA018LGAA12C000298	5	BLASTX	Neighbor of COX4	Echinococcus granulosus	EUB60759.1	191	1.08132e-53	0.581	0	-	IPR005366 (PFAM)	-
299	EPA018LGAA12C000299	5	BLASTX	serine/threonine protein kinase	Echinococcus granulosus	CDJ17771.1	233	4.30996e-97	0.781	7	F:phospholipid binding; F:electron carrier activity; P:cell redox homeostasis; P:protein phosphorylation; F:ATP binding; F:protein disulfide oxidoreductase activity; F:protein serine/threonine kinase activity	IPR001849 (PFAM)	EC:2.7.11
300	EPA018LGAA12C000300	5	BLASTX	heterogeneous nuclear ribonucleoprotein l	Hymenolepis microstoma	CDJ07214.1	258	1.84338e-57	0.748	2	F:organic cyclic compound binding; F:heterocyclic compound binding	PF13893 (PFAM)	-
301	EPA018LGAA12C000301	5	BLASTX	Transmembrane protein 45B	Echinococcus granulosus	CDJ21860.1	98	1.58391e-19	0.6667	1	C:integral component of membrane	-	-
302	EPA018LGAA12C000302	5	-	-		-	273	-	-	0	-	-	-
303	EPA018LGAA12C000303	5	BLASTX	CCR4-NOT transcription complex subunit 1, partial	Clonorchis sinensis	GAA49557.1	95	9.81433e-19	0.6617	0	-	-	-
304	EPA018LGAA12C000304	5	BLASTX	tubulin alpha chain	Echinococcus granulosus	CDJ17139.1	234	5.90786e-158	0.972	8	C:microtubule; P:protein polymerization; P:GTP catabolic process; P:microtubule-based process; F:GTPase activity; F:structural constituent of cytoskeleton; C:cytoplasm; F:GTP binding	IPR003008 (PFAM)	-
305	EPA018LGAA12C000305	5	BLASTX	Triosephosphate isomerase	Spirometra erinaceieuropaei	AFX72997.1	229	3.9065e-149	0.839	5	C:cytoplasm; P:gluconeogenesis; F:triose-phosphate isomerase activity; P:pentose-phosphate shunt; P:glycolysis	IPR000652 (PFAM)	EC:5.3.1.1
306	EPA018LGAA12C000306	5	BLASTX	purine nucleoside phosphorylase	Hymenolepis microstoma	CDJ11753.1	242	3.6863e-79	0.584	0	-	IPR000845 (PFAM)	-
307	EPA018LGAA12C000307	5	BLASTX	cat eye syndrome critical region protein 5	Echinococcus granulosus	CDJ16020.1	233	8.51978e-110	0.689	3	F:hydrolase activity; P:metabolic process; C:cellular_component	IPR006357 (PFAM)	-
308	EPA018LGAA12C000308	5	-	-		-	58	-	-	0	-	-	-
309	EPA018LGAA12C000309	5	BLASTX	TPA: endonuclease-reverse transcriptase	Schistosoma mansoni	CAJ00242.1	141	4.1733e-14	0.461	3	F:RNA binding; P:RNA-dependent DNA replication; F:RNA-directed DNA polymerase activity	-	-
310	EPA018LGAA12C000310	5	BLASTX	Vacuolar protein sorting-associated protein 54	Echinococcus granulosus	EUB57852.1	84	2.13304e-36	0.665	5	P:homeostasis of number of cells within a tissue; P:transport; P:neurofilament cytoskeleton organization; P:growth; P:musculoskeletal movement	-	-
311	EPA018LGAA12C000311	5	BLASTX	hypothetical protein Smp_137950.1	Schistosoma mansoni	CCD78219.1	260	3.27554e-47	0.59	0	-	-	-
312	EPA018LGAA12C000312	5	BLASTX	epithelial splicing regulatory protein 1	Echinococcus granulosus	CDJ19500.1	219	2.8524e-101	0.769	3	F:nucleic acid binding; C:ribonucleoprotein complex; F:nucleotide binding	PF14259 (PFAM)	-
313	EPA018LGAA12C000313	5	-	-		-	112	-	-	0	-	-	-
314	EPA018LGAA12C000314	5	BLASTX	methionyl tRNA synthetase cytoplasmic	Echinococcus granulosus	CDJ17702.1	239	2.68611e-13	0.455	0	-	-	-
315	EPA018LGAA12C000315	5	BLASTX	Frataxin	Echinococcus granulosus	EUB57199.1	165	5.72058e-41	0.67	7	P:single-organism process; P:positive regulation of catalytic activity; P:negative regulation of biological process; P:regulation of cellular process; P:cellular process; F:binding; P:metabolic process	IPR002908 (PFAM)	-
316	EPA018LGAA12C000316	5	BLASTX	heat shock protein 105, partial	Echinococcus granulosus	CDJ17394.1	282	2.35667e-104	0.706	1	F:nucleotide binding	IPR013126 (PFAM)	-
317	EPA018LGAA12C000317	5	BLASTX	succinate-CoA ligase	Spirometra erinaceieuropaei	AFX72983.1	249	2.16208e-148	0.897	4	F:cofactor binding; P:metabolic process; F:succinate-CoA ligase (ADP-forming) activity; F:ATP citrate synthase activity	IPR005811 (PFAM); IPR003781 (PFAM)	EC:2.3.3.8; EC:6.2.1.5
318	EPA018LGAA12C000318	5	BLASTX	dis3 exonuclease 1	Echinococcus granulosus	CDJ21536.1	253	4.93264e-93	0.585	2	F:RNA binding; F:ribonuclease activity	-	-
319	EPA018LGAA12C000319	5	BLASTX	Collagen alpha-1(III) chain	Ophiophagus hannah	ETE62793.1	236	9.78485e-51	0.768	3	F:metal ion binding; F:extracellular matrix structural constituent; C:collagen	IPR008160 (PFAM); IPR001007 (PFAM)	-
320	EPA018LGAA12C000320	5	BLASTX	hypothetical protein CLF_111739	Clonorchis sinensis	GAA56877.1	160	3.7372e-22	0.529	6	C:integral component of membrane; F:nucleoside transmembrane transporter activity; P:transport; F:RNA binding; P:RNA-dependent DNA replication; F:RNA-directed DNA polymerase activity	-	-
321	EPA018LGAA12C000321	5	BLASTX	putative dead box ATP-dependent RNA helicase	Schistosoma mansoni	CCD77004.1	290	7.28008e-154	0.837	4	P:translational initiation; F:ATP-dependent helicase activity; F:ATP binding; F:translation initiation factor activity	IPR011545 (PFAM)	-
322	EPA018LGAA12C000322	5	-	-		-	83	-	-	0	-	-	-
323	EPA018LGAA12C000323	5	BLASTX	elongation factor 2	Echinococcus granulosus	CDJ16934.1	233	0	0.808	5	F:translation elongation factor activity; P:translational elongation; P:GTP catabolic process; F:GTPase activity; F:GTP binding	IPR000640 (PFAM); IPR005517 (PFAM)	-
324	EPA018LGAA12C000324	5	BLASTX	ATP synthase subunit delta	Echinococcus granulosus	EUB57486.1	158	1.50654e-56	0.738	4	C:proton-transporting ATP synthase complex, catalytic core F(1); P:ATP synthesis coupled proton transport; F:proton-transporting ATPase activity, rotational mechanism; F:proton-transporting ATP synthase activity, rotational mechanism	IPR020546 (PFAM)	-
325	EPA018LGAA12C000325	5	BLASTX	hypothetical protein CLF_108233	Clonorchis sinensis	GAA55527.1	87	2.50613e-37	0.52	3	F:RNA binding; P:RNA-dependent DNA replication; F:RNA-directed DNA polymerase activity	-	-
326	EPA018LGAA12C000326	4	BLASTX	hypothetical protein EGR_09288	Echinococcus granulosus	EUB55846.1	192	1.48334e-90	0.758	1	C:membrane	IPR001107 (PFAM)	-
327	EPA018LGAA12C000327	4	BLASTX	hypothetical protein CAPTEDRAFT_183889	Capitella teleta	ELT88176.1	249	1.95119e-09	0.532	1	F:zinc ion binding	IPR000433 (PFAM)	-
328	EPA018LGAA12C000328	4	-	-		-	76	-	-	0	-	-	-
329	EPA018LGAA12C000329	4	BLASTX	Protein kinase C iota type	Echinococcus granulosus	EUB62741.1	86	2.15609e-32	0.799	4	F:metal ion binding; P:protein phosphorylation; F:ATP binding; F:protein serine/threonine kinase activity	-	EC:2.7.11
330	EPA018LGAA12C000330	4	BLASTX	hypothetical protein EgrG_000972700	Echinococcus granulosus	CDJ17709.1	253	3.26107e-29	0.516	0	-	-	-
331	EPA018LGAA12C000331	4	BLASTX	Actin protein 2:3 complex subunit 5	Hymenolepis microstoma	CDJ07708.1	143	2.27083e-41	0.688	2	P:regulation of actin filament polymerization; C:cytoskeleton	IPR006789 (PFAM)	-
332	EPA018LGAA12C000332	4	BLASTX	hypothetical protein EgrG_000219300	Echinococcus granulosus	CDJ20707.1	239	1.02682e-20	0.54	0	-	-	-
333	EPA018LGAA12C000333	4	-	-		-	107	-	-	0	-	-	-
334	EPA018LGAA12C000334	4	-	-		-	215	-	-	0	-	-	-
335	EPA018LGAA12C000335	4	BLASTX	Bax inhibitor 1	Echinococcus granulosus	CDJ18628.1	247	6.99362e-90	0.762	1	C:membrane	IPR006214 (PFAM)	-
336	EPA018LGAA12C000336	4	-	-		-	58	-	-	0	-	-	-
337	EPA018LGAA12C000337	4	BLASTX	expressed conserved protein	Hymenolepis microstoma	CDJ08911.1	103	5.87081e-36	0.588	0	-	-	-
338	EPA018LGAA12C000338	4	BLASTX	ras association domain containing protein	Echinococcus granulosus	CDJ15879.1	227	8.67889e-20	0.507	1	P:signal transduction	-	-
339	EPA018LGAA12C000339	3	BLASTX	ATG8-2 LC3-2 like protein	Echinococcus granulosus	AER10559.1	57	3.34492e-52	0.857	0	-	IPR004241 (PFAM)	-
340	EPA018LGAA12C000340	4	BLASTX	fatty acid binding protein b	Mesocestoides vogae	ABO93625.3	130	2.22171e-53	0.756	3	F:transporter activity; F:lipid binding; P:transport	IPR000566 (PFAM)	-
341	EPA018LGAA12C000341	4	BLASTX	cytochrome c oxidase subunit II	Nerodia sipedon	YP_004733097.1	78	8.72455e-117	0.939	6	C:mitochondrial inner membrane; F:copper ion binding; C:respiratory chain; C:integral component of membrane; P:electron transport chain; F:cytochrome-c oxidase activity	IPR002429 (PFAM)	EC:1.9.3.1
342	EPA018LGAA12C000342	4	BLASTX	expressed conserved protein	Echinococcus granulosus	CDJ17313.1	141	6.35351e-74	0.572	0	-	-	-
343	EPA018LGAA12C000343	4	BLASTX	alpha glucosidase	Echinococcus granulosus	CDJ20322.1	152	2.18904e-29	0.545	7	P:carbohydrate metabolic process; F:cation binding; F:catalytic activity; F:4-alpha-D-\{(1->4)-alpha-D-glucano}trehalose trehalohydrolase activity; F:hydrolase activity; P:metabolic process; F:hydrolase activity, acting on glycosyl bonds	-	-
344	EPA018LGAA12C000344	2	BLASTX	ADP ribosylation factor protein 5B	Hymenolepis microstoma	CDJ07977.1	178	7.89122e-117	0.884	3	F:GTP binding; C:intracellular; P:small GTPase mediated signal transduction	IPR006689 (PFAM)	-
345	EPA018LGAA12C000345	4	-	-		-	55	-	-	0	-	-	-
346	EPA018LGAA12C000346	4	-	-		-	92	-	-	0	-	-	-
347	EPA018LGAA12C000347	4	BLASTX	hypothetical protein Smp_173950	Schistosoma mansoni	CCD80981.1	83	3.80882e-29	0.567	8	F:RNA binding; P:proteolysis; P:RNA-dependent DNA replication; F:aspartic-type endopeptidase activity; F:RNA-directed DNA polymerase activity; F:nucleic acid binding; P:DNA integration; F:peptidase activity	-	-
348	EPA018LGAA12C000348	4	BLASTX	Neurobeachin-like protein 2	Echinococcus granulosus	EUB62260.1	203	1.86437e-20	0.57	0	-	-	-
349	EPA018LGAA12C000349	4	BLASTX	chaperonin containing TCP1 subunit 5 epsilon	Echinococcus granulosus	CDJ24189.1	148	1.52829e-63	0.946	4	C:cytoplasm; P:protein folding; F:ATP binding; F:unfolded protein binding	IPR002423 (PFAM)	-
350	EPA018LGAA12C000350	4	-	-		-	79	-	-	0	-	-	-
351	EPA018LGAA12C000351	4	BLASTX	DNAj subfamily B member	Hymenolepis microstoma	CDJ07530.1	218	1.59669e-63	0.627	0	-	IPR001623 (PFAM)	-
352	EPA018LGAA12C000352	4	-	-		-	46	-	-	0	-	-	-
353	EPA018LGAA12C000353	4	BLASTX	eukaryotic translation initiation factor 3	Echinococcus granulosus	CDJ19865.1	226	1.02439e-94	0.714	4	P:translational initiation; F:RNA binding; C:macromolecular complex; C:cytoplasmic part	IPR000504 (PFAM)	-
354	EPA018LGAA12C000354	4	BLASTX	casein kinase ii subunit alpha	Hymenolepis microstoma	CDJ13260.1	175	2.20392e-94	0.937	4	P:Wnt signaling pathway; P:protein phosphorylation; F:ATP binding; F:protein serine/threonine kinase activity	IPR000719 (PFAM)	EC:2.7.11
355	EPA018LGAA12C000355	4	BLASTX	Ag5	Echinococcus granulosus	AFI71096.1	244	1.26119e-34	0.488	3	P:proteolysis; F:serine-type endopeptidase activity; F:catalytic activity	IPR001254 (PFAM)	-
356	EPA018LGAA12C000356	4	BLASTX	Platelet glycoprotein V	Echinococcus granulosus	EUB58547.1	366	1.72072e-126	0.572	7	F:kinase activity; F:ATP binding; F:protein kinase activity; P:phosphorylation; P:protein phosphorylation; F:protein tyrosine kinase activity; F:transferase activity, transferring phosphorus-containing groups	PF13855 (PFAM); IPR001611 (PFAM)	-
357	EPA018LGAA12C000357	4	-	-		-	83	-	-	0	-	-	-
358	EPA018LGAA12C000358	4	-	-		-	143	-	-	0	-	-	-
359	EPA018LGAA12C000359	4	BLASTX	proto oncogene serine:threonine protein kinase	Echinococcus granulosus	CDJ15756.1	176	8.59871e-69	0.554	1	F:transferase activity	IPR000719 (PFAM)	-
360	EPA018LGAA12C000360	4	-	-		-	101	-	-	0	-	-	-
361	EPA018LGAA12C000361	4	BLASTX	Major facilitator superfamily general substrate transporter	Echinococcus granulosus	CDJ16958.1	206	1.91436e-54	0.6317	0	-	-	-
362	EPA018LGAA12C000362	4	-	-		-	236	-	-	0	-	-	-
363	EPA018LGAA12C000363	4	BLASTX	TPA_exp: reverse transcriptase	Schistosoma mansoni	DAA00890.1	106	7.34872e-08	0.575	3	F:RNA binding; P:RNA-dependent DNA replication; F:RNA-directed DNA polymerase activity	-	-
364	EPA018LGAA12C000364	4	BLASTX	NEDD8 precursor, putative	Pediculus humanus corporis	XP_002429615.1	76	1.5873e-29	0.942	0	-	IPR000626 (PFAM)	-
365	EPA018LGAA12C000365	4	BLASTX	tropomyosin	Echinococcus granulosus	CDJ17436.1	222	4.73529e-24	0.5571	0	-	IPR000533 (PFAM)	-
366	EPA018LGAA12C000366	4	BLASTX	reverse transcriptase	Schistosoma japonicum	CAX83714.1	100	1.52448e-23	0.63	8	F:RNA binding; P:RNA-dependent DNA replication; F:RNA-directed DNA polymerase activity; F:kinase activity; C:protein kinase CK2 complex; P:regulation of protein kinase activity; F:protein kinase regulator activity; P:phosphorylation	-	-
367	EPA018LGAA12C000367	4	BLASTX	26s protease regulatory subunit 7	Echinococcus granulosus	CDJ22394.1	247	2.74624e-165	0.938	27	C:proteasome accessory complex; P:gene expression; P:negative regulation of ubiquitin-protein ligase activity involved in mitotic cell cycle; F:peptidase activity; P:modulation by virus of host morphology or physiology; P:apoptotic process; P:antigen processing and presentation of exogenous peptide antigen via MHC class I, TAP-dependent; P:G1/S transition of mitotic cell cycle; P:mitotic M phase;…	IPR003959 (PFAM)	EC:3.6.1.3
368	EPA018LGAA12C000368	4	-	-		-	234	-	-	0	-	-	-
369	EPA018LGAA12C000369	4	BLASTX	NADH dehydrogenase subunit 5	Spirometra erinaceieuropaei	YP_002003301.1	51	1.77347e-69	0.82	3	F:NADH dehydrogenase (ubiquinone) activity; P:ATP synthesis coupled electron transport; C:mitochondrion	-	EC:1.6.5.3
370	EPA018LGAA12C000370	4	BLASTX	chaperonin containing TCP1, subunit 2 (beta)	Hymenolepis microstoma	CDJ08688.1	242	1.94935e-139	0.876	4	C:cytoplasm; P:protein folding; F:ATP binding; F:unfolded protein binding	IPR002423 (PFAM)	-
371	EPA018LGAA12C000371	4	BLASTX	SJCHGC02649 protein	Schistosoma japonicum	AAX26230.2	195	3.85084e-66	0.798	7	F:RNA-directed DNA polymerase activity; P:RNA-dependent DNA replication; F:RNA binding; F:aspartic-type endopeptidase activity; P:proteolysis; F:zinc ion binding; P:DNA integration	-	EC:3.4.23; EC:2.7.7.49
372	EPA018LGAA12C000372	4	BLASTX	40S ribosomal protein S16	Echinococcus granulosus	EUB63658.1	144	7.71955e-62	0.866	3	C:ribosome; F:structural constituent of ribosome; P:translation	IPR000754 (PFAM)	-
373	EPA018LGAA12C000373	4	BLASTX	eri1 exoribonuclease 3	Hymenolepis microstoma	CDJ14836.1	94	7.90066e-32	0.589	3	F:nucleic acid binding; F:exonuclease activity; C:intracellular	IPR013520 (PFAM)	-
374	EPA018LGAA12C000374	4	BLASTX	bestrophin 2	Echinococcus granulosus	CDJ21419.1	224	6.82751e-86	0.715	0	-	IPR021134 (PFAM)	-
375	EPA018LGAA12C000375	4	InterProScan	Fibronectin, type III	-	PF00041 (PFAM)	249	-	-	0	-	IPR003961 (PFAM)	-
376	EPA018LGAA12C000376	4	-	-		-	202	-	-	0	-	-	-
377	EPA018LGAA12C000377	4	BLASTX	NCK-interacting protein with SH3 domain	Echinococcus granulosus	EUB64779.1	221	2.17059e-40	0.49	0	-	-	-
378	EPA018LGAA12C000378	4	BLASTX	Phosducin-like protein 3	Spirometra erinaceieuropaei	AFX73016.1	202	3.27446e-123	0.728	3	P:apoptotic process; C:cytoplasm; P:modulation by virus of host morphology or physiology	IPR024253 (PFAM)	-
379	EPA018LGAA12C000379	4	BLASTX	leucine rich repeat flightless interacting	Echinococcus granulosus	CDJ16912.1	243	1.46602e-41	0.67	1	P:single-organism process	IPR019139 (PFAM)	-
380	EPA018LGAA12C000380	4	BLASTX	Receptor Mediated Endocytosis family member	Hymenolepis microstoma	CDJ14263.1	241	6.21485e-146	0.856	6	F:thymidylate synthase activity; F:calcium ion binding; P:methylation; P:GTP catabolic process; F:GTPase activity; F:GTP binding	IPR001401 (PFAM)	EC:2.1.1.45
381	EPA018LGAA12C000381	4	BLASTX	60S ribosomal protein L32	Echinococcus granulosus	EUB56675.1	134	9.01245e-61	0.842	5	C:ribosome; P:carbohydrate metabolic process; F:poly(ADP-ribose) glycohydrolase activity; F:structural constituent of ribosome; P:translation	IPR001515 (PFAM)	EC:3.2.1.143
382	EPA018LGAA12C000382	4	BLASTX	Prefoldin subunit 3	Echinococcus granulosus	EUB57078.1	194	5.27672e-86	0.799	3	P:protein folding; C:prefoldin complex; F:unfolded protein binding	IPR004127 (PFAM)	-
383	EPA018LGAA12C000383	4	-	-		-	166	-	-	0	-	-	-
384	EPA018LGAA12C000384	4	BLASTX	putative ribosomal protein P2	Spirometra erinaceieuropaei	AFX73004.1	118	1.44357e-43	0.84	3	C:ribosome; F:structural constituent of ribosome; P:translational elongation	IPR001813 (PFAM)	-
385	EPA018LGAA12C000385	4	BLASTX	estradiol 17-beta-dehydrogenase 12	Clonorchis sinensis	GAA55416.1	257	6.25141e-44	0.557	3	P:oxidation-reduction process; F:oxidoreductase activity; P:metabolic process	IPR002198 (PFAM)	-
386	EPA018LGAA12C000386	4	BLASTX	deoxyribonuclease	Spirometra erinaceieuropaei	AFX73002.1	236	2.48027e-169	0.83	4	C:ribosome; F:structural constituent of ribosome; P:ribosome biogenesis; P:translational elongation	IPR001790 (PFAM)	-
387	EPA018LGAA12C000387	4	BLASTX	rCG50513, isoform CRA_a	Rattus norvegicus	EDL87015.1	287	0	0.998	7	P:protein polymerization; P:microtubule cytoskeleton organization; C:cytoplasmic microtubule; P:GTP catabolic process; F:GTPase activity; F:structural constituent of cytoskeleton; F:GTP binding	IPR003008 (PFAM)	-
388	EPA018LGAA12C000388	4	BLASTX	ctd nuclear envelope phosphatase 1	Hymenolepis microstoma	CDJ12434.1	183	5.97359e-103	0.894	2	P:dephosphorylation; F:phosphatase activity	IPR004274 (PFAM)	EC:3.1.3.41
389	EPA018LGAA12C000389	4	BLASTX	glycosyltransferase 14 family member	Hymenolepis microstoma	CDJ11657.1	255	1.59788e-60	0.66	0	-	IPR003406 (PFAM)	-
390	EPA018LGAA12C000390	4	-	-		-	135	-	-	0	-	-	-
391	EPA018LGAA12C000391	4	BLASTX	Syntaxin-binding protein	Echinococcus granulosus	EUB58389.1	189	3.72632e-110	0.847	1	P:vesicle docking involved in exocytosis	IPR001619 (PFAM)	-
392	EPA018LGAA12C000392	4	-	-		-	193	-	-	0	-	-	-
393	EPA018LGAA12C000393	4	BLASTX	abl interactor 2	Echinococcus granulosus	CDJ17930.1	254	1.50954e-80	0.609	1	C:cytoplasm	IPR012849 (PFAM)	-
394	EPA018LGAA12C000394	4	BLASTX	pyruvate kinase	Hymenolepis microstoma	CDJ10632.1	262	7.68109e-97	0.705	1	F:transferase activity	IPR015793 (PFAM)	-
395	EPA018LGAA12C000395	4	BLASTX	NICE 3 family protein	Hymenolepis microstoma	CDJ15388.1	242	9.78808e-13	0.69	0	-	-	-
396	EPA018LGAA12C000396	4	BLASTX	PREDICTED: peptidyl-prolyl cis-trans isomerase FKBP1A isoform X2	Chrysemys picta bellii	XP_005304979.1	114	6.10123e-68	0.977	17	F:FK506 binding; P:heart trabecula formation; P:protein folding; P:regulation of ryanodine-sensitive calcium-release channel activity; P:ventricular cardiac muscle tissue morphogenesis; P:muscle contraction; C:cytosol; P:cytokine-mediated signaling pathway; C:sarcoplasmic reticulum membrane; P:negative regulation of protein phosphorylation; C:axon; F:peptidyl-prolyl cis-trans isomerase activity; …	-	EC:5.2.1.8
397	EPA018LGAA12C000397	4	BLASTX	hypothetical protein Smp_142090	Schistosoma mansoni	CCD58762.1	214	6.86852e-08	0.63	0	-	-	-
398	EPA018LGAA12C000398	4	BLASTX	Growth hormone-inducible transmembrane protein	Echinococcus granulosus	EUB57592.1	230	9.59548e-45	0.665	2	C:integral component of membrane; C:membrane	IPR006214 (PFAM)	-
399	EPA018LGAA12C000399	4	BLASTX	casein kinase II subunit alpha	Clonorchis sinensis	GAA27226.1	72	4.98649e-17	0.902	3	P:protein phosphorylation; F:ATP binding; F:protein serine/threonine kinase activity	IPR000719 (PFAM)	EC:2.7.11
400	EPA018LGAA12C000400	4	BLASTX	putative protein disulfide-isomerase A6	Echinococcus granulosus	EUB64344.1	244	2.75271e-73	0.614	5	P:cell redox homeostasis; F:electron carrier activity; P:glycerol ether metabolic process; F:protein disulfide oxidoreductase activity; F:isomerase activity	IPR013766 (PFAM)	-
401	EPA018LGAA12C000401	4	BLASTX	F-box and WD-40 domain protein 1/11	Clonorchis sinensis	GAA51032.1	416	7.68616e-102	0.619	1	F:protein dimerization activity	IPR021977 (PFAM)	-
402	EPA018LGAA12C000402	4	BLASTX	hypothetical protein EGR_05258	Echinococcus granulosus	EUB59932.1	237	1.60519e-58	0.608	0	-	IPR006630 (PFAM)	-
403	EPA018LGAA12C000403	4	BLASTX	oxalate:formate antiporter	Echinococcus granulosus	CDJ18998.1	222	2.28508e-81	0.72	2	C:intracellular; P:cellular process	IPR011701 (PFAM)	-
404	EPA018LGAA12C000404	4	BLASTX	Translationally-controlled tumor protein	Echinococcus granulosus	EUB56524.1	160	2.59977e-49	0.656	0	-	IPR018105 (PFAM)	-
405	EPA018LGAA12C000405	4	BLASTX	ATP binding cassette sub family F	Hymenolepis microstoma	CDJ15045.1	269	2.30683e-94	0.661	1	F:nucleoside-triphosphatase activity	IPR003439 (PFAM)	EC:3.6.1.15
406	EPA018LGAA12C000406	4	BLASTX	ecotropic viral integration site	Hymenolepis microstoma	CDI95496.1	226	7.31375e-149	0.782	3	C:intracellular; F:Rab GTPase activator activity; P:positive regulation of Rab GTPase activity	IPR000195 (PFAM)	-
407	EPA018LGAA12C000407	4	-	-		-	55	-	-	0	-	-	-
408	EPA018LGAA12C000408	4	BLASTX	serine-rich repeat protein 2	Echinococcus granulosus	EUB63033.1	261	4.59792e-37	0.726	0	-	-	-
409	EPA018LGAA12C000409	4	BLASTX	Rabenosyn-5	Echinococcus granulosus	EUB57717.1	180	7.85001e-54	0.465	4	F:metal ion binding; F:zinc ion binding; C:intracellular membrane-bounded organelle; F:Rab GTPase binding	IPR000306 (PFAM)	-
410	EPA018LGAA12C000410	4	BLASTX	GTP binding protein era	Hymenolepis microstoma	CDJ11588.1	62	4.25611e-20	0.7871	2	F:RNA binding; F:GTP binding	-	-
411	EPA018LGAA12C000411	4	BLASTX	filamin	Echinococcus granulosus	CDJ16883.1	288	6.88074e-157	0.676	5	P:single-organism cellular process; C:sarcolemma; C:contractile fiber part; C:myofibril; F:ankyrin binding	IPR017868 (PFAM)	-
412	EPA018LGAA12C000412	4	InterProScan	CRIB domain	-	PF00786 (PFAM)	158	-	-	0	-	IPR000095 (PFAM)	-
413	EPA018LGAA12C000413	4	-	-		-	63	-	-	0	-	-	-
414	EPA018LGAA12C000414	4	BLASTX	calcium binding mitochondrial carrier protein	Echinococcus granulosus	CDJ24463.1	140	1.46619e-39	0.641	2	C:membrane; C:mitochondrion	-	-
415	EPA018LGAA12C000415	4	BLASTX	hypothetical protein CAPTEDRAFT_36834, partial	Capitella teleta	ELU05505.1	158	2.84679e-10	0.465	3	F:molecular_function; P:biological_process; C:cellular_component	IPR011705 (PFAM)	-
416	EPA018LGAA12C000416	4	BLASTX	60S ribosomal protein L7	Spirometra erinaceieuropaei	AFX72994.1	243	1.44485e-150	0.858	1	C:ribosome	IPR016082 (PFAM); IPR012988 (PFAM)	-
417	EPA018LGAA12C000417	4	BLASTX	beta catenin protein 1	Echinococcus granulosus	CDJ24382.1	242	1.80536e-84	0.699	0	-	IPR013180 (PFAM)	-
418	EPA018LGAA12C000418	4	InterProScan	Collagen triple helix repeat	-	PF01391 (PFAM)	241	-	-	0	-	IPR008160 (PFAM)	-
419	EPA018LGAA12C000419	4	BLASTX	Tumor necrosis factor receptor superfamily member 1A, partial	Ophiophagus hannah	ETE69289.1	56	1.02381e-20	0.721	0	-	-	-
420	EPA018LGAA12C000420	4	BLASTX	TPA: reverse transcriptase	Schistosoma mansoni	CAJ00245.1	93	5.74935e-24	0.5	3	F:RNA binding; P:RNA-dependent DNA replication; F:RNA-directed DNA polymerase activity	IPR000477 (PFAM)	-
421	EPA018LGAA12C000421	4	-	-		-	206	-	-	0	-	-	-
422	EPA018LGAA12C000422	4	BLASTX	3' phosphoadenosine 5' phosphosulfate synthase	Echinococcus granulosus	CDJ24355.1	257	6.01769e-95	0.719	4	F:sulfate adenylyltransferase (ATP) activity; F:ATP binding; F:adenylylsulfate kinase activity; P:sulfate assimilation	IPR002891 (PFAM)	-
423	EPA018LGAA12C000423	4	BLASTX	hypothetical protein	Schistosoma mansoni	XP_002576809.1	172	2.06595e-19	0.561	0	-	-	-
424	EPA018LGAA12C000424	4	BLASTX	PREDICTED: lipopolysaccharide-induced tumor necrosis factor-alpha factor homolog	Condylura cristata	XP_004692182.1	151	2.54607e-18	0.699	0	-	IPR006629 (PFAM)	-
425	EPA018LGAA12C000425	4	BLASTX	PREDICTED: vacuolar protein sorting-associated protein VTA1 homolog isoform X3	Camelus ferus	XP_006188567.1	264	2.09246e-57	0.582	4	P:endosomal transport; F:protein binding; P:membrane organization; C:cytosol	PF04652 (PFAM)	-
426	EPA018LGAA12C000426	4	BLASTX	gpi mannosyltransferase 2	Echinococcus granulosus	CDJ18182.1	49	5.24578e-45	0.582	4	P:GPI anchor biosynthetic process; F:transferase activity, transferring hexosyl groups; F:transferase activity; F:transferase activity, transferring glycosyl groups	-	-
427	EPA018LGAA12C000427	4	BLASTX	cAMP specific 3'5' cyclic phosphodiesterase	Echinococcus granulosus	CDJ19343.1	288	6.89508e-103	0.68	1	F:phosphoric diester hydrolase activity	IPR002073 (PFAM)	-
428	EPA018LGAA12C000428	4	BLASTX	AF418992_1 cytoplasmic antigen 5	Spirometra erinaceieuropaei	AAL18702.1	247	3.05487e-16	0.735	0	-	-	-
429	EPA018LGAA12C000429	4	-	-		-	89	-	-	0	-	-	-
430	EPA018LGAA12C000430	4	BLASTX	ankyrin repeat and fyve domain containing,putative	Schistosoma mansoni	CCD60502.1	233	1.41303e-24	0.515	2	F:binding; C:intracellular membrane-bounded organelle	IPR013069 (PFAM)	-
431	EPA018LGAA12C000431	4	BLASTX	SJCHGC08610 protein	Schistosoma japonicum	AAX28382.2	214	9.28447e-97	0.742	0	-	IPR000253 (PFAM)	-
432	EPA018LGAA12C000432	4	BLASTX	ras protein rab	Echinococcus granulosus	CDJ17872.1	199	5.20763e-97	0.774	3	F:GTP binding; P:small GTPase mediated signal transduction; P:protein transport	IPR001806 (PFAM)	-
433	EPA018LGAA12C000433	4	BLASTX	Immunoglobulin	Echinococcus granulosus	CDJ24962.1	218	1.34782e-40	0.534	0	-	-	-
434	EPA018LGAA12C000434	4	BLASTX	mitochondrial inner membrane organizing system	Hymenolepis microstoma	CDJ13550.1	89	7.81547e-39	0.733	0	-	IPR007512 (PFAM)	-
435	EPA018LGAA12C000435	4	BLASTX	protein phosphatase 2a regulatory subunit	Echinococcus granulosus	CDJ21023.1	270	4.58886e-169	0.9	3	C:protein phosphatase type 2A complex; P:signal transduction; F:protein phosphatase type 2A regulator activity	IPR002554 (PFAM)	-
436	EPA018LGAA12C000436	4	BLASTX	ATP dependent RNA helicase DDX47	Echinococcus granulosus	CDJ23494.1	188	4.16254e-136	0.765	3	F:nucleic acid binding; F:ATP binding; F:ATP-dependent helicase activity	IPR011545 (PFAM)	-
437	EPA018LGAA12C000437	4	-	-		-	69	-	-	0	-	-	-
438	EPA018LGAA12C000438	4	-	-		-	77	-	-	0	-	-	-
439	EPA018LGAA12C000439	4	BLASTX	PREDICTED: protein TFG-like	Strongylocentrotus purpuratus	XP_799290.3	241	3.64597e-09	0.616	0	-	IPR000270 (PFAM)	-
440	EPA018LGAA12C000440	4	BLASTX	BTB:POZ domain containing protein	Echinococcus granulosus	CDJ20548.1	256	8.94405e-17	0.45	0	-	IPR013069 (PFAM)	-
441	EPA018LGAA12C000441	4	BLASTX	p38 MAP kinase MPK2 protein	Echinococcus multilocularis	CAQ34816.1	181	1.1886e-106	0.789	4	F:MAP kinase activity; P:MAPK cascade; P:protein phosphorylation; F:ATP binding	IPR000719 (PFAM)	EC:2.7.11.24
442	EPA018LGAA12C000442	4	BLASTX	phosphatidate phosphatase	Echinococcus granulosus	CDJ19265.1	207	7.13127e-92	0.644	5	F:hydrolase activity; P:metabolic process; C:membrane; F:catalytic activity; F:phosphatidate phosphatase activity	IPR000326 (PFAM)	-
443	EPA018LGAA12C000443	4	BLASTX	hypothetical protein	Schistosoma mansoni	XP_002571515.1	243	4.28661e-15	0.439	7	C:Cul3-RING ubiquitin ligase complex; P:ER to Golgi vesicle-mediated transport; P:Wnt signaling pathway; P:protein monoubiquitination; C:ER to Golgi transport vesicle; F:protein binding; P:COPII vesicle coating	PF13415 (PFAM)	-
444	EPA018LGAA12C000444	4	BLASTX	protein SMG5	Echinococcus granulosus	CDJ16454.1	243	2.35438e-75	0.656	0	-	-	-
445	EPA018LGAA12C000445	4	-	-	-	-	332	-	-	0	-	-	-
446	EPA018LGAA12C000446	4	BLASTX	bifunctional polynucleotide	Echinococcus granulosus	CDJ21975.1	167	1.50462e-54	0.655	3	P:cellular process; F:nucleoside-triphosphatase activity; P:metabolic process	IPR013954 (PFAM)	EC:3.6.1.15
447	EPA018LGAA12C000447	4	-	-		-	41	-	-	0	-	-	-
448	EPA018LGAA12C000448	4	-	-		-	65	-	-	0	-	-	-
449	EPA018LGAA12C000449	4	BLASTX	PREDICTED: c-1-tetrahydrofolate synthase, cytoplasmic-like	Strongylocentrotus purpuratus	XP_785404.3	139	3.49757e-22	0.576	6	P:oxidation-reduction process; F:ATP binding; F:methylenetetrahydrofolate dehydrogenase (NADP+) activity; F:catalytic activity; F:formate-tetrahydrofolate ligase activity; P:folic acid-containing compound biosynthetic process	IPR020630 (PFAM)	-
450	EPA018LGAA12C000450	4	-	-		-	29	-	-	0	-	-	-
451	EPA018LGAA12C000451	3	BLASTX	collagen alpha 2(I) chain	Hymenolepis microstoma	CDJ13292.1	234	3.32488e-06	0.81	0	-	IPR008160 (PFAM)	-
452	EPA018LGAA12C000452	3	BLASTX	glycylpeptide N tetradecanoyltransferase	Echinococcus granulosus	CDJ24223.1	271	1.66e-118	0.753	2	F:glycylpeptide N-tetradecanoyltransferase activity; P:N-terminal protein myristoylation	IPR022676 (PFAM)	EC:2.3.1.97
453	EPA018LGAA12C000453	3	BLASTX	Lysosome-associated membrane glycoprotein	Echinococcus granulosus	EUB63894.1	241	1.68246e-31	0.485	3	F:kinase activity; P:phosphorylation; C:membrane	IPR002000 (PFAM)	-
454	EPA018LGAA12C000454	3	-	-		-	55	-	-	0	-	-	-
455	EPA018LGAA12C000455	3	BLASTX	GRIP1 associated protein 1	Echinococcus granulosus	CDJ25304.1	277	5.93188e-33	0.5725	1	F:ligase activity	-	-
456	EPA018LGAA12C000456	3	-	-		-	251	-	-	0	-	-	-
457	EPA018LGAA12C000457	3	BLASTX	O-glycosyltransferase	Schistosoma japonicum	CAX75348.1	216	3.28893e-131	0.887	32	F:histone acetyltransferase activity (H4-K5 specific); F:protein binding; P:positive regulation of catalytic activity; F:protein N-acetylglucosaminyltransferase activity; F:phosphatidylinositol-3,4,5-trisphosphate binding; C:histone acetyltransferase complex; P:regulation of glycolysis; P:response to insulin; F:histone acetyltransferase activity (H4-K16 specific); F:histone acetyltransferase acti…	PF13414 (PFAM)	EC:2.4.1.94
458	EPA018LGAA12C000458	3	BLASTX	zinc finger protein	Hymenolepis microstoma	CDJ08071.1	116	3.21511e-57	0.836	34	P:transcription initiation from RNA polymerase II promoter; C:nucleoplasm; P:tissue development; P:positive regulation of male gonad development; F:transcription corepressor activity; P:cell-cell signaling; F:zinc ion binding; P:adrenal gland development; F:steroid hormone receptor activity; C:ribosome; P:hormone metabolic process; F:ligand-activated sequence-specific DNA binding RNA polymerase I…	IPR004088 (PFAM)	-
459	EPA018LGAA12C000459	3	BLASTX	kelch protein 3	Echinococcus granulosus	CDJ19631.1	209	6.42766e-105	0.776	0	-	IPR006652 (PFAM)	-
460	EPA018LGAA12C000460	3	BLASTX	Cytochrome c oxidase subunit 5B	Echinococcus granulosus	EUB63196.1	83	1.02484e-13	0.6467	0	-	-	-
461	EPA018LGAA12C000461	3	BLASTX	adenylyl cyclase associated protein	Echinococcus granulosus	CDJ24677.1	161	5.4134e-23	0.5933	0	-	-	-
462	EPA018LGAA12C000462	3	-	-		-	188	-	-	0	-	-	-
463	EPA018LGAA12C000463	3	BLASTX	stringent starvation protein A	Echinococcus granulosus	CDJ25309.1	216	7.74369e-75	0.622	1	F:transferase activity	IPR004045 (PFAM); PF13410 (PFAM)	-
464	EPA018LGAA12C000464	3	BLASTX	PREDICTED: kelch-like protein 10-like	Ciona intestinalis	XP_002120824.2	230	6.75193e-17	0.466	1	P:response to chemical	IPR006652 (PFAM)	-
465	EPA018LGAA12C000465	3	BLASTX	expressed conserved protein	Echinococcus granulosus	CDJ16951.1	241	7.80631e-20	0.585	0	-	-	-
466	EPA018LGAA12C000466	3	BLASTX	Krueppel-like factor	Echinococcus granulosus	EUB64730.1	155	1.56047e-46	0.835	7	P:regulation of transcription from RNA polymerase II promoter; F:zinc ion binding; F:DNA binding; F:sequence-specific DNA binding transcription factor activity; P:dopamine receptor signaling pathway; C:nucleus; P:transcription, DNA-templated	-	-
467	EPA018LGAA12C000467	3	BLASTX	expressed protein	Echinococcus granulosus	CDJ21093.1	219	5.96856e-115	0.794	2	F:actin binding; P:actomyosin structure organization	IPR000557 (PFAM); IPR001715 (PFAM)	-
468	EPA018LGAA12C000468	3	-	-		-	50	-	-	0	-	-	-
469	EPA018LGAA12C000469	3	BLASTX	retrograde Golgi transport protein RGP1	Hymenolepis microstoma	CDJ13421.1	224	2.45737e-12	0.44	0	-	-	-
470	EPA018LGAA12C000470	3	BLASTX	calpain A	Hymenolepis microstoma	CDJ15641.1	221	8.51672e-76	0.686	4	C:intracellular; P:proteolysis; F:calcium-dependent cysteine-type endopeptidase activity; F:calcium ion binding	IPR001300 (PFAM)	-
471	EPA018LGAA12C000471	3	BLASTX	Transcriptional activator protein Pur-alpha	Echinococcus granulosus	EUB65035.1	253	6.39822e-127	0.8	0	-	IPR006628 (PFAM)	-
472	EPA018LGAA12C000472	3	BLASTX	carboxypeptidase C	Schistosoma japonicum	CAX69726.1	221	8.82235e-63	0.735	3	C:cytoplasmic part; C:intracellular membrane-bounded organelle; F:carboxypeptidase activity	IPR001563 (PFAM)	-
473	EPA018LGAA12C000473	3	BLASTX	son of sevenless 1	Echinococcus granulosus	CDJ22307.1	263	1.05696e-71	0.598	2	F:binding; P:regulation of cellular process	IPR001895 (PFAM)	-
474	EPA018LGAA12C000474	3	BLASTX	max dimerization protein 1	Hymenolepis microstoma	CDJ14634.1	274	1.22137e-63	0.689	1	F:protein dimerization activity	IPR011598 (PFAM)	-
475	EPA018LGAA12C000475	3	BLASTX	ubiquitin modifier activating enzyme 1	Hymenolepis microstoma	CDJ14927.1	199	3.18614e-115	0.793	3	F:small protein activating enzyme activity; P:cellular protein modification process; F:ATP binding	IPR000127 (PFAM); IPR018965 (PFAM)	-
476	EPA018LGAA12C000476	3	BLASTX	Long-chain-fatty-acid--CoA ligase 5	Echinococcus granulosus	EUB62642.1	233	2.62677e-95	0.612	2	P:metabolic process; F:catalytic activity	IPR000873 (PFAM)	-
477	EPA018LGAA12C000477	3	BLASTX	4 nitrophenylphosphatase	Hymenolepis microstoma	CDJ07237.1	236	8.49602e-59	0.588	4	F:phosphatase activity; P:dephosphorylation; F:hydrolase activity; P:metabolic process	PF13242 (PFAM); IPR006357 (PFAM)	-
478	EPA018LGAA12C000478	3	BLASTX	DEAD box ATP dependent RNA helicase	Echinococcus granulosus	CDJ23882.1	219	3.72625e-160	0.917	11	F:ATP-dependent RNA helicase activity; F:nucleic acid binding; C:mitochondrion; C:nucleolus; F:ATP binding; F:protein binding; P:cis assembly of pre-catalytic spliceosome; C:U5 snRNP; C:catalytic step 2 spliceosome; C:nucleoplasm; C:plasma membrane	IPR001650 (PFAM)	-
479	EPA018LGAA12C000479	3	BLASTX	protein of unknown function DUF803	Echinococcus granulosus	CDJ16715.1	112	1.32101e-67	0.745	3	C:membrane; P:magnesium ion transport; F:magnesium ion transmembrane transporter activity	IPR008521 (PFAM)	-
480	EPA018LGAA12C000480	3	-	-		-	211	-	-	0	-	-	-
481	EPA018LGAA12C000481	3	-	-		-	237	-	-	0	-	-	-
482	EPA018LGAA12C000482	3	BLASTX	Required for meiotic nuclear division protein 1	Echinococcus granulosus	EUB60641.1	78	2.20941e-21	0.765	4	P:glutathione biosynthetic process; F:ATP binding; F:ligase activity; F:glutathione synthase activity	-	-
483	EPA018LGAA12C000483	3	BLASTX	aspartyl aminopeptidase	Echinococcus granulosus	CDJ18739.1	164	3.02733e-86	0.798	4	P:proteolysis; F:DNA binding; F:zinc ion binding; F:aminopeptidase activity	IPR001948 (PFAM)	EC:3.4.11
484	EPA018LGAA12C000484	3	BLASTX	transmembrane emp24 domain containing protein	Echinococcus granulosus	CDJ24308.1	69	2.01559e-37	0.899	15	P:post-anal tail morphogenesis; P:positive regulation of gene expression; C:endoplasmic reticulum-Golgi intermediate compartment; P:protein targeting to plasma membrane; P:embryonic placenta development; P:heart looping; P:Golgi organization; P:neural tube closure; C:integral component of membrane; P:somite rostral/caudal axis specification; C:endoplasmic reticulum; P:multicellular organism growt…	IPR009038 (PFAM)	-
485	EPA018LGAA12C000485	3	BLASTX	hypothetical protein EGR_08713	Echinococcus granulosus	EUB56448.1	72	1.58619e-16	0.674	1	C:extracellular region	IPR021712 (PFAM)	-
486	EPA018LGAA12C000486	3	-	-		-	262	-	-	0	-	-	-
487	EPA018LGAA12C000487	3	BLASTX	phospholipase A	Hymenolepis microstoma	CDJ10900.1	174	7.93573e-50	0.682	1	F:transferase activity	IPR003386 (PFAM)	-
488	EPA018LGAA12C000488	3	BLASTX	26S proteasome non ATPase regulatory subunit	Echinococcus granulosus	CDJ21531.1	225	2.77451e-24	0.829	4	P:regulation of protein catabolic process; C:proteasome complex; P:regulation of catalytic activity; F:enzyme regulator activity	-	-
489	EPA018LGAA12C000489	3	BLASTX	V type proton ATPase subunit C 1 A	Echinococcus granulosus	CDJ17750.1	234	4.10913e-107	0.805	3	P:ATP hydrolysis coupled proton transport; C:proton-transporting V-type ATPase, V1 domain; F:hydrogen ion transmembrane transporter activity	IPR004907 (PFAM)	-
490	EPA018LGAA12C000490	3	BLASTX	GG17215	Drosophila erecta	XP_001980550.1	80	8.89319e-14	0.61	3	C:microtubule associated complex; P:long-term memory; F:lipid binding	IPR000566 (PFAM)	-
491	EPA018LGAA12C000491	3	-	-		-	128	-	-	0	-	-	-
492	EPA018LGAA12C000492	3	BLASTX	EF hand domain containing protein	Echinococcus granulosus	CDJ23900.1	258	1.05227e-34	0.47	1	C:intracellular part	-	-
493	EPA018LGAA12C000493	3	BLASTX	expressed protein	Hymenolepis microstoma	CDJ09498.1	205	5.56432e-09	0.515	0	-	-	-
494	EPA018LGAA12C000494	3	BLASTX	protein of unknown function DUF2414	Echinococcus granulosus	CDJ17995.1	264	3.62968e-70	0.601	1	F:nucleotide binding	IPR019416 (PFAM)	-
495	EPA018LGAA12C000495	3	BLASTX	39S ribosomal protein L12	Echinococcus granulosus	EUB64642.1	182	1.15651e-44	0.686	4	F:structural constituent of ribosome; P:translation; C:ribosome; C:intracellular	-	-
496	EPA018LGAA12C000496	3	BLASTX	heterogeneous nuclear ribonucleoprotein l	Echinococcus granulosus	CDJ18507.1	245	6.11168e-102	0.715	3	F:heterocyclic compound binding; F:organic cyclic compound binding; C:intracellular part	PF13893 (PFAM)	-
497	EPA018LGAA12C000497	3	BLASTX	dihydropyrimidinase 2	Echinococcus granulosus	CDJ17529.1	313	4.99942e-99	0.582	1	F:hydrolase activity	PF13594 (PFAM)	-
498	EPA018LGAA12C000498	3	BLASTX	AMP dependent ligase	Clonorchis sinensis	GAA48570.1	257	7.49526e-15	0.4933	3	F:ligase activity; P:metabolic process; F:catalytic activity	IPR000873 (PFAM)	-
499	EPA018LGAA12C000499	3	BLASTX	Estradiol 17-beta-dehydrogenase	Echinococcus granulosus	EUB55737.1	197	1.8529e-55	0.65	3	P:oxidation-reduction process; F:oxidoreductase activity; P:metabolic process	IPR002198 (PFAM)	-
500	EPA018LGAA12C000500	3	BLASTX	heat shock protein 90	Taenia asiatica	ABN14913.1	335	9.96517e-142	0.95	48	C:cell surface; C:brush border membrane; F:GTP binding; F:CTP binding; F:protein homodimerization activity; P:chaperone-mediated protein complex assembly; P:protein refolding; F:UTP binding; P:skeletal muscle contraction; F:unfolded protein binding; C:neuron projection; C:apical plasma membrane; F:sulfonylurea receptor binding; P:axon guidance; P:positive regulation of nitric oxide biosynthetic p…	IPR001404 (PFAM)	EC:3.6.1.3
501	EPA018LGAA12C000501	3	BLASTX	aspartyl tRNA synthetase cytoplasmic	Echinococcus granulosus	CDJ16079.1	292	3.69888e-122	0.767	5	F:nucleic acid binding; P:aspartyl-tRNA aminoacylation; F:ATP binding; F:aspartate-tRNA ligase activity; C:cytoplasm	IPR004364 (PFAM); IPR004365 (PFAM)	EC:6.1.1.12
502	EPA018LGAA12C000502	3	BLASTX	vacuolar ATP synthase subunit E-like protein	Schistosoma mansoni	ABG21816.1	188	6.21226e-76	0.759	3	P:ATP hydrolysis coupled proton transport; C:proton-transporting two-sector ATPase complex, catalytic domain; F:proton-transporting ATPase activity, rotational mechanism	IPR002842 (PFAM)	-
503	EPA018LGAA12C000503	3	BLASTX	cysteine protease, partial	Spirometra mansonoides	AAB17051.1	183	4.42409e-111	0.777	2	F:cysteine-type peptidase activity; P:proteolysis	IPR000668 (PFAM)	EC:3.4
504	EPA018LGAA12C000504	3	BLASTX	microsomal glutathione S transferase 3	Echinococcus granulosus	CDJ17143.1	162	5.34998e-39	0.708	1	F:transferase activity	IPR001129 (PFAM)	-
505	EPA018LGAA12C000505	3	BLASTX	Zinc finger protein 207	Echinococcus granulosus	EUB60494.1	279	4.13976e-86	0.836	2	F:zinc ion binding; F:DNA binding	-	-
506	EPA018LGAA12C000506	3	BLASTX	TMEM9	Echinococcus granulosus	CDJ24567.1	154	2.0052e-40	0.7929	1	C:integral component of membrane	IPR008853 (PFAM)	-
507	EPA018LGAA12C000507	3	-	-		-	72	-	-	0	-	-	-
508	EPA018LGAA12C000508	3	BLASTX	GTP binding nuclear protein Ran	Echinococcus granulosus	CDJ22471.1	207	6.63502e-138	0.925	7	P:small GTPase mediated signal transduction; P:nucleocytoplasmic transport; P:GTP catabolic process; F:GTPase activity; P:intracellular protein transport; F:GTP binding; C:nucleus	IPR001806 (PFAM)	-
509	EPA018LGAA12C000509	3	BLASTX	mitochondrial import receptor subunit tom70	Echinococcus granulosus	CDJ25448.1	230	1.5015e-78	0.655	1	P:response to stress	PF13414 (PFAM)	-
510	EPA018LGAA12C000510	3	BLASTX	cop9 complex subunit	Schistosoma mansoni	XP_002579666.1	183	1.40746e-43	0.653	0	-	-	-
511	EPA018LGAA12C000511	3	BLASTX	putative MVP protein	Echinococcus granulosus	AAX73176.1	285	2.44993e-135	0.75	0	-	IPR002499 (PFAM)	-
512	EPA018LGAA12C000512	3	-	-		-	64	-	-	0	-	-	-
513	EPA018LGAA12C000513	3	-	-		-	245	-	-	0	-	-	-
514	EPA018LGAA12C000514	3	-	-		-	76	-	-	0	-	-	-
515	EPA018LGAA12C000515	3	BLASTX	retrovirus-related Pol polyprotein from transposon 17.6, partial	Clonorchis sinensis	GAA54788.1	229	5.81501e-09	0.4525	8	F:RNA binding; P:proteolysis; P:RNA-dependent DNA replication; F:aspartic-type endopeptidase activity; F:RNA-directed DNA polymerase activity; F:calcium ion binding; F:nucleic acid binding; P:DNA integration	-	-
516	EPA018LGAA12C000516	3	BLASTX	actin	Schistosoma mansoni	XP_002578460.1	307	0	0.921	0	-	IPR004000 (PFAM)	-
517	EPA018LGAA12C000517	3	BLASTX	O-glycosyltransferase	Schistosoma japonicum	CAX75350.1	201	8.53583e-108	0.869	32	F:histone acetyltransferase activity (H4-K5 specific); F:protein binding; P:positive regulation of catalytic activity; F:protein N-acetylglucosaminyltransferase activity; F:phosphatidylinositol-3,4,5-trisphosphate binding; C:histone acetyltransferase complex; P:regulation of glycolysis; P:response to insulin; F:histone acetyltransferase activity (H4-K16 specific); F:histone acetyltransferase acti…	PF13414 (PFAM)	EC:2.4.1.94
518	EPA018LGAA12C000518	3	BLASTX	sodium:potassium dependent atpase beta subunit	Hymenolepis microstoma	CDJ11266.1	101	4.93855e-61	0.684	3	P:sodium ion transport; P:potassium ion transport; C:sodium:potassium-exchanging ATPase complex	IPR000402 (PFAM)	-
519	EPA018LGAA12C000519	3	BLASTX	AP-2 complex subunit beta	Echinococcus granulosus	EUB59048.1	204	2.88008e-66	0.945	4	F:protein transporter activity; P:vesicle-mediated transport; P:intracellular protein transport; C:clathrin adaptor complex	IPR002553 (PFAM)	-
520	EPA018LGAA12C000520	2	-	-		-	71	-	-	0	-	-	-
521	EPA018LGAA12C000521	3	BLASTX	nucleoprotein TPR	Echinococcus granulosus	CDJ22236.1	255	1.14552e-42	0.6525	3	F:nucleic acid binding; C:nuclear pore; P:protein import into nucleus	IPR012929 (PFAM)	-
522	EPA018LGAA12C000522	3	-	-		-	139	-	-	0	-	-	-
523	EPA018LGAA12C000523	3	-	-		-	65	-	-	0	-	-	-
524	EPA018LGAA12C000524	3	BLASTX	hypothetical protein	Schistosoma japonicum	CAX73075.1	59	2.89481e-15	0.839	7	P:defense response to bacterium; P:replicative cell aging; P:positive regulation of reactive oxygen species metabolic process; P:positive regulation of cell proliferation; C:mitochondrial inner membrane; P:cellular response to reactive oxygen species; C:integral component of membrane	IPR018450 (PFAM)	-
525	EPA018LGAA12C000525	3	BLASTX	bruno-like rna binding protein	Schistosoma mansoni	XP_002575484.1	186	4.93331e-26	0.864	2	F:nucleic acid binding; F:nucleotide binding	IPR000504 (PFAM)	-
526	EPA018LGAA12C000526	3	BLASTX	Solute carrier family 25 member	Echinococcus granulosus	EUB63982.1	204	6.7232e-70	0.649	4	C:integral component of membrane; C:membrane; P:transport; P:transmembrane transport	IPR018108 (PFAM)	-
527	EPA018LGAA12C000527	3	-	-		-	43	-	-	0	-	-	-
528	EPA018LGAA12C000528	3	BLASTX	protein arginine N methyltransferase 8	Echinococcus granulosus	CDJ18304.1	274	2.52923e-178	0.89	2	P:protein methylation; F:methyltransferase activity	IPR025714 (PFAM)	-
529	EPA018LGAA12C000529	3	BLASTX	serine:threonine protein kinase NLK	Echinococcus granulosus	CDJ18150.1	265	4.74418e-143	0.818	19	P:Wnt signaling pathway; P:peptidyl-threonine phosphorylation; P:transforming growth factor beta receptor signaling pathway; P:positive regulation of Wnt signaling pathway; P:transcription, DNA-templated; P:positive regulation of protein ubiquitination; C:cytoplasm; P:regulation of transcription, DNA-templated; P:MAPK cascade; F:ubiquitin protein ligase binding; F:MAP kinase activity; F:magnesium…	IPR000719 (PFAM)	EC:2.7.11.24
530	EPA018LGAA12C000530	3	BLASTX	succinate dehydrogenase complex subunit D	Echinococcus granulosus	CDJ18374.1	154	1.88612e-60	0.634	2	C:mitochondrial envelope; C:membrane	IPR007992 (PFAM)	-
531	EPA018LGAA12C000531	3	BLASTX	NADP dependent malic enzyme	Hymenolepis microstoma	CDJ12975.1	234	2.75831e-133	0.802	6	C:cytoplasm; F:metal ion binding; F:malate dehydrogenase (decarboxylating) (NAD+) activity; F:NAD binding; P:malate metabolic process; P:oxidation-reduction process	IPR012301 (PFAM)	EC:1.1.1.38; EC:1.1.1.39
532	EPA018LGAA12C000532	3	-	-		-	138	-	-	0	-	-	-
533	EPA018LGAA12C000533	3	-	-		-	118	-	-	0	-	-	-
534	EPA018LGAA12C000534	3	-	-		-	70	-	-	0	-	-	-
535	EPA018LGAA12C000535	3	BLASTX	Mannose-1-phosphate guanyltransferase beta-A	Echinococcus granulosus	EUB62498.1	196	1.27833e-79	0.761	1	F:transferase activity	IPR005835 (PFAM)	-
536	EPA018LGAA12C000536	3	BLASTX	ATP dependent RNA helicase DDX5	Echinococcus granulosus	CDJ17281.1	174	1.2685e-30	0.688	3	F:nucleic acid binding; F:ATP binding; F:helicase activity	-	-
537	EPA018LGAA12C000537	3	BLASTX	methionyl tRNA synthetase cytoplasmic	Echinococcus granulosus	CDJ17702.1	154	2.04396e-94	0.705	1	F:ligase activity	IPR013155 (PFAM)	-
538	EPA018LGAA12C000538	3	BLASTX	kelch protein 18	Hymenolepis microstoma	CDJ11357.1	229	6.812e-12	0.457	0	-	IPR006652 (PFAM)	-
539	EPA018LGAA12C000539	3	BLASTX	TSP5	Echinococcus multilocularis	ACJ02406.1	148	4.0251e-28	0.642	1	C:membrane	IPR018499 (PFAM)	-
540	EPA018LGAA12C000540	3	BLASTX	WD40 repeat-containing protein SMU1	Echinococcus granulosus	EUB60849.1	292	0	0.936	0	-	IPR001680 (PFAM)	-
541	EPA018LGAA12C000541	3	BLASTX	ceramide kinase	Hymenolepis microstoma	CDJ13414.1	178	4.82842e-46	0.588	4	P:protein kinase C-activating G-protein coupled receptor signaling pathway; F:diacylglycerol kinase activity; C:proteasome complex; F:hydrolase activity	-	-
542	EPA018LGAA12C000542	3	BLASTX	transmembrane protein 68	Hymenolepis microstoma	CDJ12305.1	248	8.89579e-44	0.668	4	F:transferase activity, transferring acyl groups other than amino-acyl groups; C:integral component of membrane; P:metabolic process; F:transferase activity, transferring acyl groups	-	-
543	EPA018LGAA12C000543	3	BLASTX	serine:threonine protein kinase MARK2	Echinococcus granulosus	CDJ19700.1	196	8.03259e-21	0.7	0	-	-	-
544	EPA018LGAA12C000544	3	BLASTX	Structural maintenance of chromosomes protein 1A	Echinococcus granulosus	EUB64845.1	106	2.15889e-67	0.764	7	P:DNA recombination; P:DNA repair; P:chromosome condensation; F:ATP binding; P:sister chromatid cohesion; C:chromosome; C:nucleus	-	-
545	EPA018LGAA12C000545	3	BLASTX	Eukaryotic translation initiation factor 4B	Echinococcus granulosus	EUB58876.1	202	1.43559e-48	0.698	2	F:organic cyclic compound binding; F:heterocyclic compound binding	IPR000504 (PFAM)	-
546	EPA018LGAA12C000546	3	BLASTX	E3 ubiquitin-protein ligase MYLIP	Echinococcus granulosus	EUB56625.1	154	1.38956e-67	0.736	5	P:cellular process; F:zinc ion binding; C:cytoskeleton; P:regulation of macromolecule metabolic process; F:ligase activity	IPR018979 (PFAM)	-
547	EPA018LGAA12C000547	3	-	-		-	57	-	-	0	-	-	-
548	EPA018LGAA12C000548	3	BLASTX	protein phosphatase	Echinococcus granulosus	CDJ17770.1	235	1.15094e-69	0.604	1	F:hydrolase activity	IPR000340 (PFAM)	-
549	EPA018LGAA12C000549	3	BLASTX	WD repeat containing protein 75	Hymenolepis microstoma	CDJ09766.1	164	3.48385e-07	0.44	0	-	-	-
550	EPA018LGAA12C000550	3	BLASTX	glyoxylate reductase:hydroxypyruvate reductase	Echinococcus granulosus	CDJ25166.1	337	2.80285e-137	0.69	2	F:binding; F:oxidoreductase activity, acting on the CH-OH group of donors, NAD or NADP as acceptor	IPR006140 (PFAM); IPR006139 (PFAM)	-
551	EPA018LGAA12C000551	3	BLASTX	tegumental antigen	Hymenolepis microstoma	CDJ13211.1	175	6.56956e-61	0.624	3	F:calcium ion binding; C:microtubule associated complex; P:microtubule-based process	IPR011992 (PFAM); IPR001372 (PFAM)	-
552	EPA018LGAA12C000552	3	BLASTX	protein tyrosine phosphatase PRL	Echinococcus granulosus	CDJ24175.1	152	1.62757e-61	0.668	2	P:protein dephosphorylation; F:phosphoprotein phosphatase activity	-	EC:3.1.3.16
553	EPA018LGAA12C000553	3	BLASTX	hypothetical protein CLF_108233	Clonorchis sinensis	GAA55527.1	105	4.91238e-21	0.515	9	F:RNA binding; P:RNA-dependent DNA replication; F:RNA-directed DNA polymerase activity; F:transmembrane transporter activity; C:integral component of membrane; P:transmembrane transport; P:GPI anchor biosynthetic process; C:intrinsic component of endoplasmic reticulum membrane; F:transferase activity, transferring glycosyl groups	-	-
554	EPA018LGAA12C000554	3	-	-		-	71	-	-	0	-	-	-
555	EPA018LGAA12C000555	3	-	-		-	49	-	-	0	-	-	-
556	EPA018LGAA12C000556	3	-	-		-	68	-	-	0	-	-	-
557	EPA018LGAA12C000557	3	BLASTX	cAMP dependent protein kinase regulatory	Echinococcus granulosus	CDJ16063.1	231	1.79839e-81	0.713	2	P:regulation of cellular process; P:cellular process	IPR000595 (PFAM)	-
558	EPA018LGAA12C000558	3	BLASTX	spliceosome rna helicase bat1	Echinococcus granulosus	CDJ21763.1	76	2.84966e-80	0.962	3	F:nucleic acid binding; F:ATP binding; F:ATP-dependent helicase activity	IPR001650 (PFAM)	-
559	EPA018LGAA12C000559	3	BLASTX	centromere protein j	Hymenolepis microstoma	CDJ15267.1	248	8.43023e-09	0.48	0	-	-	-
560	EPA018LGAA12C000560	3	BLASTX	probable heterogeneous nuclear RNP protein A	Cyanidioschyzon merolae strain 10D	XP_005538615.1	273	1.20875e-19	0.481	2	F:nucleic acid binding; F:nucleotide binding	IPR000504 (PFAM)	-
561	EPA018LGAA12C000561	3	BLASTX	calpain	Echinococcus granulosus	CDJ24208.1	245	9.48236e-116	0.731	2	F:metal ion binding; F:cysteine-type peptidase activity	IPR001300 (PFAM)	EC:3.4
562	EPA018LGAA12C000562	3	BLASTX	expressed conserved protein	Echinococcus granulosus	CDJ22438.1	390	3.7852e-63	0.6875	0	-	-	-
563	EPA018LGAA12C000563	3	BLASTX	hypothetical protein EGR_08005	Echinococcus granulosus	EUB57121.1	249	3.38796e-12	0.44	0	-	-	-
564	EPA018LGAA12C000564	3	BLASTX	stAR lipid transfer protein 9	Hymenolepis microstoma	CDJ13701.1	195	8.06981e-11	0.48	0	-	-	-
565	EPA018LGAA12C000565	3	-	-		-	242	-	-	0	-	-	-
566	EPA018LGAA12C000566	3	BLASTX	hypothetical protein HELRODRAFT_88075	Helobdella robusta	ESN93880.1	105	3.34395e-26	0.727	1	C:integral component of membrane	IPR018937 (PFAM)	-
567	EPA018LGAA12C000567	3	BLASTX	fatty acid binding protein a	Mesocestoides vogae	ABO93626.3	111	2.97193e-41	0.722	3	F:transporter activity; F:lipid binding; P:transport	IPR000566 (PFAM)	-
568	EPA018LGAA12C000568	3	BLASTX	elongation factor 1 beta	Echinococcus granulosus	CDJ17536.1	219	3.2473e-77	0.681	4	P:translational elongation; F:translation elongation factor activity; P:translation; C:eukaryotic translation elongation factor 1 complex	IPR018940 (PFAM); IPR014038 (PFAM)	-
569	EPA018LGAA12C000569	3	BLASTX	ribosomal protein S9	Echinococcus granulosus	AGY97023.1	87	1.58911e-77	0.899	4	F:structural constituent of ribosome; C:small ribosomal subunit; P:translation; F:rRNA binding	IPR002942 (PFAM)	-
570	EPA018LGAA12C000570	3	BLASTX	charged multivesicular body protein 1b	Hymenolepis microstoma	CDJ12500.1	133	1.26335e-81	0.782	1	P:protein transport	IPR005024 (PFAM)	-
571	EPA018LGAA12C000571	3	BLASTX	chaperone protein DnaJ	Echinococcus granulosus	CDJ23182.1	196	8.58165e-58	0.645	0	-	IPR001623 (PFAM)	-
572	EPA018LGAA12C000572	3	BLASTX	hypothetical protein EgrG_001045000	Echinococcus granulosus	CDJ18388.1	138	4.1992e-41	0.715	0	-	-	-
573	EPA018LGAA12C000573	3	BLASTX	recombining binding protein suppressor of	Hymenolepis microstoma	CDJ10369.1	117	2.28489e-60	0.68	4	F:hydrolase activity; F:ubiquitin thiolesterase activity; P:ubiquitin-dependent protein catabolic process; C:intracellular	IPR001578 (PFAM)	-
574	EPA018LGAA12C000574	3	BLASTX	hypothetical protein RCJMB04_9i5	Gallus gallus	CAG31674.1	181	1.48819e-109	0.908	6	F:GTP binding; C:Golgi apparatus; C:plasma membrane; P:vesicle-mediated transport; P:small GTPase mediated signal transduction; P:protein transport	IPR006689 (PFAM)	-
575	EPA018LGAA12C000575	3	BLASTX	Serine/threonine-protein kinase DCLK1, partial	Ophiophagus hannah	ETE58610.1	178	6.02825e-47	0.729	3	P:phosphorylation; F:protein kinase activity; F:nucleotide binding	IPR000719 (PFAM)	-
576	EPA018LGAA12C000576	3	BLASTX	peptide N4 N acetyl beta	Echinococcus granulosus	CDJ25035.1	186	2.54548e-36	0.61	1	P:single-organism process	IPR013766 (PFAM)	-
577	EPA018LGAA12C000577	3	BLASTX	bet1	Hymenolepis microstoma	CDJ15570.1	233	2.27669e-17	0.56	0	-	-	-
578	EPA018LGAA12C000578	3	BLASTX	dendritic cell protein	Hymenolepis microstoma	CDJ07013.1	178	9.27276e-107	0.725	2	P:translational initiation; C:translation preinitiation complex	IPR000717 (PFAM)	-
579	EPA018LGAA12C000579	3	BLASTX	lysophosphatidic acid phosphatase type 6	Echinococcus granulosus	CDJ25212.1	192	2.19761e-95	0.615	1	F:acid phosphatase activity	IPR000560 (PFAM)	-
580	EPA018LGAA12C000580	3	BLASTX	26S proteasome non ATPase regulatory subunit 8	Echinococcus granulosus	CDJ16258.1	228	3.20083e-115	0.768	1	C:proteasome complex	IPR005062 (PFAM)	-
581	EPA018LGAA12C000581	3	BLASTX	ADIPOR-like receptor	Echinococcus granulosus	EUB63620.1	256	1.15022e-127	0.751	1	C:integral component of membrane	IPR004254 (PFAM)	-
582	EPA018LGAA12C000582	3	BLASTX	calponin homolog	Schistosoma mansoni	AAB47536.1	119	1.24238e-29	0.853	2	F:actin binding; P:actomyosin structure organization	-	-
583	EPA018LGAA12C000583	3	BLASTX	inhibitor of apoptosis (iap) domain family member	Schistosoma mansoni	XP_002579394.1	251	1.3162e-105	0.754	3	F:acid-amino acid ligase activity; F:nucleotide binding; C:intracellular part	IPR000608 (PFAM)	-
584	EPA018LGAA12C000584	3	BLASTX	sodium:hydrogen exchanger 7	Hymenolepis microstoma	CDJ15159.1	112	1.07893e-14	0.727	2	C:membrane; P:cation transport	-	-
585	EPA018LGAA12C000585	3	-	-		-	224	-	-	0	-	-	-
586	EPA018LGAA12C000586	3	BLASTX	FeS cluster biogenesis	Echinococcus granulosus	CDJ20729.1	162	8.31777e-57	0.784	3	F:structural molecule activity; P:iron-sulfur cluster assembly; F:iron-sulfur cluster binding	IPR000361 (PFAM)	-
587	EPA018LGAA12C000587	3	BLASTX	Ensconsin Microtubule associated protein 7	Echinococcus granulosus	CDJ19550.1	279	6.34479e-42	0.652	0	-	-	-
588	EPA018LGAA12C000588	3	-	-		-	70	-	-	0	-	-	-
589	EPA018LGAA12C000589	3	BLASTX	hypothetical protein EGR_00783	Echinococcus granulosus	EUB64239.1	271	1.08412e-28	0.5383	0	-	-	-
590	EPA018LGAA12C000590	3	BLASTX	complement inhibitory receptor	Echinococcus granulosus	CDJ17140.1	203	1.91798e-28	0.57	0	-	-	-
591	EPA018LGAA12C000591	3	BLASTX	glucose regulated protein GRP78	Spirometra erinaceieuropaei	AAP84347.1	245	2.83005e-172	0.91	31	C:cell surface; C:endoplasmic reticulum chaperone complex; F:chaperone binding; C:integral component of endoplasmic reticulum membrane; F:unfolded protein binding; P:ER-associated ubiquitin-dependent protein catabolic process; P:negative regulation of transforming growth factor beta receptor signaling pathway; F:ubiquitin protein ligase binding; P:cerebellum structural organization; C:midbody; C:…	IPR013126 (PFAM)	EC:3.6.1.3
592	EPA018LGAA12C000592	3	BLASTX	60S ribosomal protein L14	Echinococcus granulosus	CDJ25320.1	149	1.45022e-62	0.766	3	C:ribosome; F:structural constituent of ribosome; P:translation	IPR002784 (PFAM)	-
593	EPA018LGAA12C000593	3	BLASTX	ribonuclease Oy	Clonorchis sinensis	GAA50115.1	215	3.69e-32	0.545	3	F:RNA binding; F:ribonuclease T2 activity; F:hydrolase activity	IPR001568 (PFAM)	-
594	EPA018LGAA12C000594	3	BLASTX	mannosyl-oligosaccharide alpha-12-mannosidase	Schistosoma mansoni	XP_002573255.1	102	4.40643e-47	0.803	4	C:membrane; P:metabolic process; F:mannosyl-oligosaccharide 1,2-alpha-mannosidase activity; F:calcium ion binding	IPR001382 (PFAM)	EC:3.2.1.113
595	EPA018LGAA12C000595	3	BLASTX	hypothetical protein EgrG_000528250	Echinococcus granulosus	CDJ21625.1	222	7.64286e-10	0.8033	0	-	-	-
596	EPA018LGAA12C000596	3	BLASTX	NADH dehydrogenase subunit 6	Spirometra erinaceieuropaei	YP_002003312.1	96	9.08421e-62	0.743	4	C:integral component of membrane; C:mitochondrion; P:oxidation-reduction process; F:NADH dehydrogenase (ubiquinone) activity	-	EC:1.6.5.3
597	EPA018LGAA12C000597	3	BLASTX	NADH cytochrome b5 reductase 3	Echinococcus granulosus	CDJ16942.1	227	7.53352e-87	0.701	8	P:L-ascorbic acid metabolic process; C:mitochondrial outer membrane; F:cytochrome-b5 reductase activity, acting on NAD(P)H; F:FAD binding; C:lipid particle; P:blood circulation; C:endoplasmic reticulum; C:hemoglobin complex	IPR008333 (PFAM); IPR001433 (PFAM)	EC:1.6.2.2
598	EPA018LGAA12C000598	3	BLASTX	fascin 2	Echinococcus granulosus	CDJ22103.1	242	2.28544e-103	0.63	1	F:protein binding	IPR022768 (PFAM)	-
599	EPA018LGAA12C000599	3	BLASTX	amino acid permease	Taenia asiatica	ABN14881.1	157	2.16226e-92	0.8	3	C:integral component of membrane; F:amino acid transmembrane transporter activity; P:amino acid transmembrane transport	IPR002293 (PFAM)	-
600	EPA018LGAA12C000600	3	BLASTX	methylmalonyl-CoA mutase, mitochondrial	Saccoglossus kowalevskii	NP_001171838.1	215	3.80429e-93	0.828	4	F:metal ion binding; F:methylmalonyl-CoA mutase activity; P:metabolic process; F:cobalamin binding	IPR006099 (PFAM)	EC:5.4.99.2
601	EPA018LGAA12C000601	3	BLASTX	NADH dehydrogenase subunit 1	Thamnophis valida valida	ABN73047.1	102	8.78044e-116	0.935	0	-	-	-
602	EPA018LGAA12C000602	3	-	-		-	190	-	-	0	-	-	-
603	EPA018LGAA12C000603	3	BLASTX	mitochondrial ATP synthase alpha subunit	Taenia asiatica	ABN14981.1	154	3.1885e-140	0.883	6	F:proton-transporting ATPase activity, rotational mechanism; F:proton-transporting ATP synthase activity, rotational mechanism; P:ATP hydrolysis coupled proton transport; C:proton-transporting ATP synthase complex, catalytic core F(1); P:ATP synthesis coupled proton transport; F:ATP binding	IPR000194 (PFAM); IPR004100 (PFAM)	-
604	EPA018LGAA12C000604	3	BLASTX	Sodium-dependent phosphate transporter 2	Echinococcus granulosus	EUB57989.1	106	1.14404e-07	0.845	0	-	-	-
605	EPA018LGAA12C000605	3	BLASTX	60S ribosomal protein L8	Spirometra erinaceieuropaei	AFM74214.1	239	2.29425e-168	0.921	4	F:structural constituent of ribosome; C:cytosolic large ribosomal subunit; P:translation; F:rRNA binding	IPR022669 (PFAM); IPR022666 (PFAM)	-
606	EPA018LGAA12C000606	3	-	-		-	69	-	-	0	-	-	-
607	EPA018LGAA12C000607	3	BLASTX	atp dependent rna helicase ddxx	Echinococcus granulosus	CDJ22202.1	223	3.16081e-71	0.753	3	F:nucleic acid binding; F:ATP binding; F:ATP-dependent helicase activity	IPR011545 (PFAM)	-
608	EPA018LGAA12C000608	3	-	-		-	107	-	-	0	-	-	-
609	EPA018LGAA12C000609	3	-	-		-	197	-	-	0	-	-	-
610	EPA018LGAA12C000610	3	BLASTX	Heterogeneous nuclear ribonucleoprotein L	Echinococcus granulosus	EUB59556.1	246	5.74195e-111	0.715	2	F:organic cyclic compound binding; F:heterocyclic compound binding	IPR000504 (PFAM); PF13893 (PFAM)	-
611	EPA018LGAA12C000611	3	BLASTX	ef hand family protein	Echinococcus granulosus	CDJ16118.1	185	2.43304e-134	0.726	3	F:calcium ion binding; F:signal transducer activity; P:signal transduction	PF13833 (PFAM); IPR011992 (PFAM)	-
612	EPA018LGAA12C000612	3	BLASTX	phosphoglucomutase	Echinococcus granulosus	CDJ17438.1	242	2.47811e-104	0.742	2	F:metal ion binding; F:intramolecular transferase activity, phosphotransferases	IPR005844 (PFAM)	-
613	EPA018LGAA12C000613	3	BLASTX	tyrosine protein kinase Src42A	Echinococcus granulosus	CDJ18928.1	274	2.69374e-90	0.762	25	F:CD4 receptor binding; P:cellular response to growth factor stimulus; P:generation of neurons; C:membrane; P:negative regulation of extrinsic apoptotic signaling pathway in absence of ligand; P:negative regulation of macromolecule metabolic process; P:positive regulation of biological process; F:protein tyrosine kinase activity; C:cytosol; F:CD8 receptor binding; P:protein autophosphorylation; F…	IPR001452 (PFAM); IPR000980 (PFAM)	EC:2.7.10
614	EPA018LGAA12C000614	3	BLASTX	dynactin subunit 1	Echinococcus multilocularis	CDI70742.1	196	4.20052e-18	0.54	0	-	-	-
615	EPA018LGAA12C000615	3	BLASTX	annexin	Hymenolepis microstoma	CDJ08087.1	240	1.88223e-26	0.713	4	P:regulation of biological quality; F:binding; P:single-organism process; C:cell part	IPR018502 (PFAM)	-
616	EPA018LGAA12C000616	3	BLASTX	Protein phosphatase 1 regulatory subunit 3B	Echinococcus granulosus	CDJ17613.1	327	6.14493e-13	0.4	0	-	-	-
617	EPA018LGAA12C000617	3	BLASTX	hypothetical protein	Protobothrops flavoviridis	BAN82058.1	183	7.4205e-93	0.848	0	-	IPR014898 (PFAM)	-
618	EPA018LGAA12C000618	3	BLASTX	expressed protein	Echinococcus multilocularis	CDI70485.1	197	2.62855e-54	0.621	7	F:metal ion binding; P:oxidation-reduction process; P:cellular iron ion homeostasis; F:oxidoreductase activity; F:transition metal ion binding; F:ferric iron binding; P:iron ion transport	IPR008331 (PFAM)	-
619	EPA018LGAA12C000619	3	-	-		-	245	-	-	0	-	-	-
620	EPA018LGAA12C000620	3	BLASTX	expressed protein	Hymenolepis microstoma	CDJ09868.1	169	8.83962e-52	0.661	3	F:molecular_function; P:biological_process; C:cellular_component	IPR019534 (PFAM)	-
621	EPA018LGAA12C000621	2	BLASTX	hypothetical protein Smp_185370	Schistosoma mansoni	CCD60272.1	100	7.56612e-32	0.604	2	F:nucleic acid binding; P:DNA integration	-	-
622	EPA018LGAA12C000622	2	BLASTX	Splicing factor, arginine/serine-rich	Echinococcus granulosus	EUB64854.1	96	3.02802e-33	0.922	2	F:nucleic acid binding; F:nucleotide binding	IPR000504 (PFAM)	-
623	EPA018LGAA12C000623	2	BLASTX	coatomer subunit epsilon	Echinococcus granulosus	CDJ17795.1	190	1.68007e-75	0.758	3	P:retrograde vesicle-mediated transport, Golgi to ER; C:COPI vesicle coat; F:structural molecule activity	IPR006822 (PFAM)	-
624	EPA018LGAA12C000624	2	-	-		-	52	-	-	0	-	-	-
625	EPA018LGAA12C000625	2	BLASTX	Calcium-binding protein	Echinococcus granulosus	EUB63932.1	119	5.46425e-18	0.63	0	-	-	-
626	EPA018LGAA12C000626	2	BLASTX	zinc finger, C2H2 type	Hymenolepis microstoma	CDJ11448.1	129	4.2525e-40	0.668	5	C:protein complex; P:single-organism cellular process; C:cytoskeleton; F:ion binding; F:nucleotide binding	-	-
627	EPA018LGAA12C000627	2	-	-		-	137	-	-	0	-	-	-
628	EPA018LGAA12C000628	2	BLASTX	PREDICTED: 60S ribosomal protein L7a	Python bivittatus	XP_007420634.1	197	1.18936e-123	0.971	4	C:membrane; C:polysomal ribosome; C:cytosolic large ribosomal subunit; P:ribosome biogenesis	IPR004038 (PFAM)	-
629	EPA018LGAA12C000629	2	BLASTX	Major facilitator superfamily, general substrate transporter	Hymenolepis microstoma	CDJ15545.1	171	2.62339e-36	0.598	1	P:single-organism transport	-	-
630	EPA018LGAA12C000630	2	-	-		-	471	-	-	0	-	0	-
631	EPA018LGAA12C000631	2	BLASTX	alpha-aminoadipic semialdehyde synthase	Clonorchis sinensis	GAA52140.1	186	1.99187e-50	0.62	2	P:single-organism process; F:signal transducer activity	IPR005097 (PFAM)	-
632	EPA018LGAA12C000632	2	BLASTX	protein UXT	Ictalurus punctatus	NP_001187910.1	153	1.19146e-69	0.725	3	P:protein folding; C:prefoldin complex; F:unfolded protein binding	IPR004127 (PFAM)	-
633	EPA018LGAA12C000633	2	-	-		-	238	-	-	0	-	-	-
634	EPA018LGAA12C000634	2	BLASTX	hypothetical protein EgrG_000063620, partial	Echinococcus granulosus	CDJ22748.1	129	3.20731e-30	0.656	0	-	IPR009395 (PFAM)	-
635	EPA018LGAA12C000635	2	-	-		-	46	-	-	0	-	-	-
636	EPA018LGAA12C000636	2	BLASTX	Serine:arginine repetitive matrix protein 2	Echinococcus granulosus	CDJ22161.1	218	4.429e-19	0.655	0	-	-	-
637	EPA018LGAA12C000637	2	-	-		-	123	-	-	0	-	-	-
638	EPA018LGAA12C000638	2	BLASTX	Murinoglobulin-2	Echinococcus granulosus	EUB63160.1	182	1.95571e-07	0.52	0	-	-	-
639	EPA018LGAA12C000639	2	BLASTX	protein kinase	Schistosoma mansoni	XP_002576282.1	225	4.77779e-31	0.5743	1	F:transferase activity, transferring phosphorus-containing groups	-	-
640	EPA018LGAA12C000640	2	BLASTX	expressed conserved protein	Echinococcus granulosus	CDJ23233.1	236	8.38372e-10	0.48	0	-	-	-
641	EPA018LGAA12C000641	2	BLASTX	SH3 and multiple ankyrin repeat domains protein	Hymenolepis microstoma	CDJ06543.1	209	1.10852e-87	0.729	0	-	-	-
642	EPA018LGAA12C000642	2	BLASTX	pyruvate dehydrogenase E1 component subunit	Echinococcus granulosus	CDJ18857.1	213	2.25771e-86	0.759	2	F:oxidoreductase activity, acting on the aldehyde or oxo group of donors, disulfide as acceptor; P:single-organism metabolic process	IPR001017 (PFAM)	-
643	EPA018LGAA12C000643	2	BLASTX	BTB and MATH domain-containing protein 43	Echinococcus granulosus	EUB56868.1	229	4.90514e-116	0.864	0	-	IPR002083 (PFAM)	-
644	EPA018LGAA12C000644	2	BLASTX	sorting nexin 6	Echinococcus granulosus	CDJ24792.1	220	2.79113e-121	0.821	10	P:retrograde transport, endosome to Golgi; C:early endosome membrane; P:negative regulation of transforming growth factor beta receptor signaling pathway; F:phosphatidylinositol binding; C:cytoplasmic vesicle; P:cell communication; F:protein homodimerization activity; P:intracellular protein transport; P:negative regulation of transcription, DNA-templated; C:nucleus	IPR001683 (PFAM)	-
645	EPA018LGAA12C000645	2	BLASTX	hypothetical protein	Taenia solium	CAD21549.1	161	3.66799e-84	0.815	1	F:endonuclease activity	-	-
646	EPA018LGAA12C000646	2	BLASTX	Protein kintoun	Echinococcus granulosus	EUB56663.1	213	2.22697e-72	0.637	0	-	IPR012981 (PFAM)	-
647	EPA018LGAA12C000647	2	BLASTX	ubiquitin specific peptidase 30 (C19 family)	Echinococcus granulosus	CDJ25555.1	194	4.05558e-51	0.6544	3	F:hydrolase activity; F:ubiquitin thiolesterase activity; P:ubiquitin-dependent protein catabolic process	IPR028881 (PFAM)	-
648	EPA018LGAA12C000648	2	BLASTX	histidyl tRNA synthetase	Echinococcus granulosus	CDJ18036.1	196	1.9131e-62	0.747	3	C:cytoplasm; F:aminoacyl-tRNA ligase activity; P:tRNA aminoacylation for protein translation	IPR004154 (PFAM)	EC:6.1.1
649	EPA018LGAA12C000649	2	BLASTX	ATPase H transporting V1 subunit G	Echinococcus granulosus	CDJ19963.1	122	1.03487e-26	0.7029	1	F:hydrolase activity	PF03179 (PFAM)	-
650	EPA018LGAA12C000650	2	BLASTX	40S ribosomal protein S10	Echinococcus granulosus	CDJ16127.1	160	1.02391e-70	0.687	1	C:ribosome	IPR005326 (PFAM)	-
651	EPA018LGAA12C000651	2	BLASTX	hypothetical protein EgrG_000973100	Echinococcus granulosus	CDJ17713.1	162	8.83055e-10	0.5033	0	-	-	-
652	EPA018LGAA12C000652	2	BLASTX	hypothetical protein CLF_108710	Clonorchis sinensis	GAA55682.1	132	2.69869e-15	0.5157	0	-	PF14945 (PFAM)	-
653	EPA018LGAA12C000653	2	BLASTX	OTU domain containing protein 5 A	Echinococcus granulosus	CDJ23840.1	113	5.57227e-74	0.768	4	F:ubiquitin-specific protease activity; P:protein K48-linked deubiquitination; P:protein K63-linked deubiquitination; P:response to lipopolysaccharide	IPR003323 (PFAM)	-
654	EPA018LGAA12C000654	2	BLASTX	Eukaryotic translation initiation factor 5	Echinococcus granulosus	CDJ23402.1	224	2.98556e-83	0.785	8	F:translation initiation factor activity; P:translational initiation; C:cytosol; P:RNA metabolic process; P:GTP catabolic process; F:nucleotide binding; F:GTPase activity; P:regulation of translational initiation	IPR002735 (PFAM)	-
655	EPA018LGAA12C000655	2	BLASTX	NADH dehydrogenase subunit 4 (mitochondrion)	Spirometra erinaceieuropaei	AEZ35290.1	38	1.01706e-25	0.757	2	F:oxidoreductase activity; P:oxidation-reduction process	-	-
656	EPA018LGAA12C000656	2	BLASTX	Transmembrane 9 superfamily protein	Echinococcus granulosus	CDJ22780.1	226	3.68899e-45	0.683	1	C:integral component of membrane	-	-
657	EPA018LGAA12C000657	2	BLASTX	KRAB-A domain-containing protein	Schistosoma mansoni	CCD78935.1	92	3.82255e-08	0.47	7	F:RNA binding; F:nucleic acid binding; P:proteolysis; P:DNA integration; P:RNA-dependent DNA replication; F:aspartic-type endopeptidase activity; F:RNA-directed DNA polymerase activity	-	-
658	EPA018LGAA12C000658	2	BLASTX	antigenic polypeptide	Spirometra erinaceieuropaei	BAA34116.1	122	3.72819e-07	0.55	0	-	-	-
659	EPA018LGAA12C000659	2	-	-		-	42	-	-	0	-	-	-
660	EPA018LGAA12C000660	2	BLASTX	tubulin polymerization promoting protein family	Echinococcus granulosus	CDJ21802.1	179	1.57706e-77	0.758	0	-	IPR008907 (PFAM)	-
661	EPA018LGAA12C000661	2	-	-		-	105	-	-	0	-	-	-
662	EPA018LGAA12C000662	2	BLASTX	large subunit ribosomal protein L27Ae	Echinococcus granulosus	CDJ18109.1	117	1.97898e-68	0.909	8	F:microtubule motor activity; P:translation; C:microtubule associated complex; C:ribosome; C:microtubule; F:structural constituent of ribosome; F:ATP binding; P:microtubule-based movement	IPR021131 (PFAM)	-
663	EPA018LGAA12C000663	2	BLASTX	DNA polymerase phi subunit	Echinococcus granulosus	CDJ21758.1	218	7.18118e-36	0.553	3	P:transcription, DNA-templated; F:DNA-directed DNA polymerase activity; F:DNA binding	IPR007015 (PFAM)	-
664	EPA018LGAA12C000664	2	BLASTX	myosin 2 essential light chain	Hymenolepis microstoma	CDJ09597.1	130	8.72511e-71	0.767	1	F:calcium ion binding	IPR002048 (PFAM)	-
665	EPA018LGAA12C000665	2	BLASTX	XK-related protein 6	Camponotus floridanus	EFN71767.1	194	1.31635e-06	0.46	0	-	IPR018629 (PFAM)	-
666	EPA018LGAA12C000666	2	BLASTX	PREDICTED: cyclin-dependent kinase 10	Elephantulus edwardii	XP_006902924.1	237	2.56798e-146	0.905	3	P:protein phosphorylation; F:ATP binding; F:protein serine/threonine kinase activity	IPR000719 (PFAM)	EC:2.7.11
667	EPA018LGAA12C000667	2	BLASTX	dipeptidyl aminopeptidaseprotein	Echinococcus granulosus	CDJ25534.1	205	4.71812e-49	0.8075	0	-	-	-
668	EPA018LGAA12C000668	2	BLASTX	trypsin-like protein	Taenia solium	ADP89566.1	124	3.95882e-09	0.488	1	F:catalytic activity	IPR001254 (PFAM)	-
669	EPA018LGAA12C000669	2	-	-		-	122	-	-	0	-	-	-
670	EPA018LGAA12C000670	2	BLASTX	Dynein intermediate chain	Echinococcus granulosus	CDJ18785.1	175	7.28423e-13	0.5063	2	C:cytoplasmic dynein complex; P:microtubule-based movement	IPR025956 (PFAM)	-
671	EPA018LGAA12C000671	2	BLASTX	sorcin	Clonorchis sinensis	GAA54075.1	97	5.18e-06	0.66	5	F:RNA binding; P:proteolysis; P:RNA-dependent DNA replication; F:aspartic-type endopeptidase activity; F:RNA-directed DNA polymerase activity	-	-
672	EPA018LGAA12C000672	2	BLASTX	hypothetical protein Smp_184750	Schistosoma mansoni	CCD77007.1	121	5.35765e-62	0.857	6	F:RNA-directed DNA polymerase activity; P:RNA-dependent DNA replication; F:RNA binding; F:aspartic-type endopeptidase activity; P:proteolysis; P:DNA integration	IPR000477 (PFAM)	EC:3.4.23; EC:2.7.7.49
673	EPA018LGAA12C000673	2	-	-		-	45	-	-	0	-	-	-
674	EPA018LGAA12C000674	2	BLASTX	dna directed rna polymerases i ii and iii	Echinococcus granulosus	CDJ20653.1	127	1.80003e-37	0.922	4	F:DNA-directed RNA polymerase activity; F:DNA binding; P:transcription, DNA-templated; F:zinc ion binding	IPR000268 (PFAM)	EC:2.7.7.6
675	EPA018LGAA12C000675	2	BLASTX	ribosomal protein L30	Echinococcus granulosus	CDJ18851.1	131	1.62696e-64	0.912	3	C:ribosome; F:structural constituent of ribosome; P:translation	IPR004038 (PFAM)	-
676	EPA018LGAA12C000676	2	BLASTX	Ribosomal protein LP1	Schistosoma japonicum	CAX78943.1	118	1.93504e-13	0.885	3	C:ribosome; F:structural constituent of ribosome; P:translational elongation	IPR001813 (PFAM)	-
677	EPA018LGAA12C000677	2	BLASTX	SJCHGC01950 protein	Schistosoma japonicum	ACB47095.1	77	5.97384e-39	0.864	6	C:cytoplasm; C:cilium; C:dynein complex; P:microtubule-based process; F:motor activity; C:microtubule	IPR001372 (PFAM)	-
678	EPA018LGAA12C000678	2	-	-		-	67	-	-	0	-	-	-
679	EPA018LGAA12C000679	2	BLASTX	dynein light chain	Hymenolepis microstoma	CDJ12158.1	103	2.89938e-24	0.561	1	C:intracellular part	IPR001372 (PFAM)	-
680	EPA018LGAA12C000680	2	BLASTX	cathepsin b	Hymenolepis microstoma	CDJ09247.1	236	1.24446e-61	0.689	1	F:cysteine-type peptidase activity	IPR000668 (PFAM); IPR012599 (PFAM)	EC:3.4
681	EPA018LGAA12C000681	2	BLASTX	transcriptional repressor CTCFL	Clonorchis sinensis	GAA56841.1	257	1.26369e-26	0.6829	4	P:amino acid transmembrane transport; F:amino acid transmembrane transporter activity; C:integral component of membrane; F:zinc ion binding	-	-
682	EPA018LGAA12C000682	2	BLASTX	NADH dehydrogenase	Echinococcus granulosus	CDJ16694.1	103	3.00193e-43	0.629	2	C:mitochondrion; F:NADH dehydrogenase (ubiquinone) activity	IPR012576 (PFAM)	-
683	EPA018LGAA12C000683	2	-	-		-	66	-	-	0	-	-	-
684	EPA018LGAA12C000684	2	-	-		-	103	-	-	0	-	-	-
685	EPA018LGAA12C000685	2	-	-		-	64	-	-	0	-	-	-
686	EPA018LGAA12C000686	2	-	-		-	66	-	-	0	-	-	-
687	EPA018LGAA12C000687	2	BLASTX	PREDICTED: 39S ribosomal protein L13, mitochondrial	Python bivittatus	XP_007440905.1	110	1.13197e-82	0.909	4	C:ribosome; F:structural constituent of ribosome; F:hydrolase activity; P:translation	IPR005822 (PFAM)	-
688	EPA018LGAA12C000688	2	BLASTX	hypothetical protein EGR_03199	Echinococcus granulosus	EUB61926.1	228	1.12269e-27	0.555	0	-	IPR007052 (PFAM)	-
689	EPA018LGAA12C000689	2	-	-		-	183	-	-	0	-	-	-
690	EPA018LGAA12C000690	2	-	-		-	173	-	-	0	-	-	-
691	EPA018LGAA12C000691	2	BLASTX	H/ACA ribonucleoprotein complex subunit 4, partial	Clonorchis sinensis	GAA34033.2	151	1.18203e-34	0.888	11	F:RNA binding; P:RNA processing; C:nucleolus; F:telomerase activity; C:telomerase holoenzyme complex; F:protein binding; P:telomere maintenance via telomerase; P:pseudouridine synthesis; F:pseudouridine synthase activity; C:nucleoplasm; P:cell proliferation	IPR002478 (PFAM)	EC:5.4.99.12; EC:2.7.7
692	EPA018LGAA12C000692	2	BLASTX	expressed conserved protein	Echinococcus granulosus	CDJ18629.1	194	3.0653e-41	0.6422	0	-	IPR025952 (PFAM)	-
693	EPA018LGAA12C000693	2	BLASTX	vinculin	Hymenolepis microstoma	CDJ13545.1	216	4.06805e-118	0.754	6	P:cytoskeletal anchoring at plasma membrane; P:phagocytosis, engulfment; P:neuron projection morphogenesis; P:cell adhesion; C:focal adhesion; F:actin binding	IPR006077 (PFAM)	-
694	EPA018LGAA12C000694	2	BLASTX	DNA polymerase zeta catalytic subunit	Hymenolepis microstoma	CDJ08893.1	166	7.43169e-59	0.598	4	C:intracellular organelle; F:DNA-directed DNA polymerase activity; P:double-strand break repair via homologous recombination; F:3'-5' exonuclease activity	IPR006133 (PFAM)	EC:2.7.7.7
695	EPA018LGAA12C000695	2	-	-		-	46	-	-	0	-	-	-
696	EPA018LGAA12C000696	2	-	-		-	66	-	-	0	-	-	-
697	EPA018LGAA12C000697	2	BLASTX	Nucleolar protein 6	Echinococcus granulosus	CDJ16925.1	171	2.10468e-26	0.515	0	-	-	-
698	EPA018LGAA12C000698	2	BLASTX	Splicing factor arginine:serine rich 4	Echinococcus granulosus	CDJ22516.1	179	1.42681e-49	0.834	2	F:nucleic acid binding; F:nucleotide binding	IPR000504 (PFAM)	-
699	EPA018LGAA12C000699	2	BLASTX	hypothetical protein CLF_108233	Clonorchis sinensis	GAA55527.1	88	8.12216e-08	0.58	3	F:RNA binding; P:RNA-dependent DNA replication; F:RNA-directed DNA polymerase activity	-	-
700	EPA018LGAA12C000700	2	-	-		-	113	-	-	0	-	-	-
701	EPA018LGAA12C000701	2	BLASTX	homeodomain interacting protein kinase 3	Echinococcus granulosus	CDJ18601.1	208	3.6102e-21	0.5667	0	-	-	-
702	EPA018LGAA12C000702	2	-	-		-	34	-	-	0	-	-	-
703	EPA018LGAA12C000703	2	BLASTX	Vacuolar protein sorting-associated protein	Echinococcus granulosus	EUB65036.1	175	7.91853e-101	0.826	1	F:hydrolase activity, acting on ester bonds	IPR024654 (PFAM)	-
704	EPA018LGAA12C000704	2	BLASTX	Rho GDP-dissociation inhibitor	Echinococcus granulosus	EUB61684.1	193	1.69439e-68	0.673	2	F:Rho GDP-dissociation inhibitor activity; C:cytoplasm	IPR000406 (PFAM)	-
705	EPA018LGAA12C000705	2	BLASTX	protein OS 9	Echinococcus granulosus	CDJ16825.1	226	5.98667e-49	0.54	0	-	IPR012913 (PFAM)	-
706	EPA018LGAA12C000706	2	BLASTX	ubiquinol cytochrome c reductase complex	Echinococcus granulosus	CDJ24898.1	164	1.83451e-73	0.656	0	-	IPR021150 (PFAM)	-
707	EPA018LGAA12C000707	2	-	-		-	230	-	-	0	-	-	-
708	EPA018LGAA12C000708	2	BLASTX	high voltage-activated calcium channel beta subunit CavB	Schistosoma japonicum	ABW87269.1	230	2.549e-54	0.736	3	P:calcium ion transmembrane transport; F:voltage-gated calcium channel activity; C:voltage-gated calcium channel complex	IPR008145 (PFAM)	-
709	EPA018LGAA12C000709	2	BLASTX	hypothetical protein Smp_110310	Schistosoma mansoni	CCD81977.1	175	9.5101e-25	0.535	3	F:RNA binding; P:RNA-dependent DNA replication; F:RNA-directed DNA polymerase activity	-	-
710	EPA018LGAA12C000710	2	BLASTX	putative propionyl-CoA carboxylase alpha subunit	Schistosoma mansoni	CCD74938.1	218	2.57519e-95	0.838	6	F:nucleic acid binding; P:metabolic process; F:ATP binding; F:biotin carboxylase activity; F:propionyl-CoA carboxylase activity; F:zinc ion binding	IPR005479 (PFAM); IPR005481 (PFAM)	EC:6.4.1.3; EC:6.3.4.14
711	EPA018LGAA12C000711	2	BLASTX	tetratricopeptide repeat protein 27	Hymenolepis microstoma	CDJ08787.1	134	1.49144e-21	0.5325	7	F:ATP binding; C:cytoplasm; F:aminoacyl-tRNA ligase activity; P:seryl-tRNA aminoacylation; F:nucleotide binding; P:tRNA aminoacylation for protein translation; F:serine-tRNA ligase activity	-	-
712	EPA018LGAA12C000712	2	BLASTX	40S ribosomal protein S4-like protein	Spirometra erinaceieuropaei	AFM74216.1	153	7.38231e-58	0.716	5	F:structural constituent of ribosome; F:RNA binding; P:translation; C:ribosome; C:intracellular	IPR013845 (PFAM)	-
713	EPA018LGAA12C000713	2	BLASTX	bifunctional protein NCOAT	Echinococcus granulosus	CDJ22526.1	232	2.81885e-126	0.782	20	P:positive regulation of calcium ion transport into cytosol; F:histone acetyltransferase activity; P:glycoprotein catabolic process; P:necrotic cell death; P:protein targeting to membrane; P:N-acetylglucosamine metabolic process; C:intracellular part; F:hyalurononglucosaminidase activity; P:positive regulation of DNA metabolic process; P:dATP metabolic process; P:positive regulation of mitochondr…	IPR011496 (PFAM)	EC:2.3.1.48; EC:3.2.1.35
714	EPA018LGAA12C000714	2	BLASTX	transmembrane protein 41B	Echinococcus granulosus	CDJ18106.1	235	5.6453e-78	0.653	0	-	IPR015414 (PFAM)	-
715	EPA018LGAA12C000715	2	BLASTX	Lupus La protein	Echinococcus granulosus	EUB62766.1	162	5.75085e-73	0.714	2	F:heterocyclic compound binding; F:organic cyclic compound binding	PF14259 (PFAM); IPR006630 (PFAM)	-
716	EPA018LGAA12C000716	2	-	-		-	74	-	-	0	-	-	-
717	EPA018LGAA12C000717	2	BLASTX	acetyl-CoA acyltransferase	Clonorchis sinensis	GAA49884.1	184	5.52218e-88	0.856	2	F:transferase activity, transferring acyl groups other than amino-acyl groups; P:metabolic process	IPR020617 (PFAM); IPR020616 (PFAM)	-
718	EPA018LGAA12C000718	2	BLASTX	expressed conserved protein	Hymenolepis microstoma	CDJ13515.1	138	8.90845e-17	0.5067	0	-	-	-
719	EPA018LGAA12C000719	2	-	-		-	128	-	-	0	-	-	-
720	EPA018LGAA12C000720	2	BLASTX	hypothetical protein EGR_08641	Echinococcus granulosus	EUB56519.1	97	9.33887e-11	0.61	0	-	IPR024771 (PFAM)	-
721	EPA018LGAA12C000721	2	BLASTX	SWI/SNF-related matrix-associated actin-dependent regulator of chromatin subfamily A containing DEAD/H box 1	Echinococcus granulosus	EUB60725.1	141	6.48394e-66	0.711	12	F:small GTPase regulator activity; C:protein complex; F:frizzled binding; P:protein homooligomerization; F:protein C-terminus binding; C:synapse; F:ion channel binding; C:trans-Golgi network transport vesicle; P:spermatid nucleus differentiation; F:protein homodimerization activity; P:regulation of catalytic activity; C:plasma membrane	IPR001478 (PFAM)	-
722	EPA018LGAA12C000722	2	BLASTX	surfeit locus protein 4	Echinococcus granulosus	CDJ17242.1	229	1.05369e-102	0.779	1	C:integral component of membrane	IPR002995 (PFAM)	-
723	EPA018LGAA12C000723	2	BLASTX	mRNA-capping enzyme	Echinococcus granulosus	EUB62013.1	171	7.25311e-63	0.692	4	P:cellular macromolecule metabolic process; P:dephosphorylation; F:phosphatase activity; P:primary metabolic process	IPR013846 (PFAM); IPR001339 (PFAM)	EC:3.1.3.41
724	EPA018LGAA12C000724	2	BLASTX	PREDICTED: RNA-directed DNA polymerase from mobile element jockey-like	Pundamilia nyererei	XP_005755538.1	195	6.62022e-49	0.613	0	-	-	-
725	EPA018LGAA12C000725	2	BLASTX	AT rich interactive domain containing protein 1	Hymenolepis microstoma	CDJ13960.1	188	5.56175e-13	0.6567	0	-	-	-
726	EPA018LGAA12C000726	2	BLASTX	40S ribosomal protein S4-like protein	Spirometra erinaceieuropaei	AFM74216.1	153	2.096e-47	0.64	5	F:structural constituent of ribosome; F:RNA binding; P:translation; C:ribosome; C:intracellular	-	-
727	EPA018LGAA12C000727	2	BLASTX	ribosomal protein l7a	Echinococcus granulosus	CDJ17151.1	204	1.25124e-102	0.834	2	C:ribosome; P:ribosome biogenesis	IPR004038 (PFAM)	-
728	EPA018LGAA12C000728	2	-	-		-	86	-	-	0	-	-	-
729	EPA018LGAA12C000729	2	-	-		-	442	-	-	0	-	-	-
730	EPA018LGAA12C000730	2	BLASTX	abhydrolase domain containing protein 16A	Echinococcus granulosus	CDJ19868.1	238	4.58486e-65	0.596	2	P:proteolysis; F:peptidase activity	-	-
731	EPA018LGAA12C000731	2	BLASTX	nuclear receptor nhr 48	Echinococcus granulosus	CDJ19153.1	225	7.81688e-80	0.762	8	P:steroid hormone mediated signaling pathway; F:zinc ion binding; P:regulation of transcription, DNA-templated; F:sequence-specific DNA binding; F:sequence-specific DNA binding transcription factor activity; F:steroid hormone receptor activity; C:nucleus; P:transcription, DNA-templated	IPR001628 (PFAM)	-
732	EPA018LGAA12C000732	2	BLASTX	7sk snrna methylphosphate capping enzyme	Echinococcus granulosus	CDJ16709.1	231	2.73154e-23	0.5433	2	F:methyltransferase activity; P:methylation	-	-
733	EPA018LGAA12C000733	2	BLASTX	AMP-activated protein kinase alpha subunit	Echinococcus multilocularis	AER10552.1	242	1.09809e-166	0.952	5	F:metal ion binding; F:phosphoric diester hydrolase activity; P:protein phosphorylation; F:ATP binding; F:protein serine/threonine kinase activity	IPR000719 (PFAM)	EC:2.7.11
734	EPA018LGAA12C000734	2	BLASTX	annexin E1	Spirometra erinaceieuropaei	ADM26238.1	241	1.09413e-175	0.709	2	F:calcium ion binding; F:calcium-dependent phospholipid binding	IPR018502 (PFAM)	-
735	EPA018LGAA12C000735	2	BLASTX	glycogenin 1	Echinococcus granulosus	CDJ22532.1	223	1.0056e-130	0.806	1	F:transferase activity, transferring glycosyl groups	IPR002495 (PFAM)	-
736	EPA018LGAA12C000736	2	BLASTX	Nuclear transcription factor Y subunit beta	Hymenolepis microstoma	CDJ14763.1	109	9.36697e-06	0.48	0	-	-	-
737	EPA018LGAA12C000737	2	BLASTX	Dihydrolipoyllysine-residue acetyltransferase component 3 of pyruvate dehydrogenase complex	Echinococcus granulosus	EUB60538.1	283	6.63356e-76	0.576	4	F:dihydrolipoyllysine-residue acetyltransferase activity; F:transferase activity; P:metabolic process; F:transferase activity, transferring acyl groups	IPR000089 (PFAM); IPR004167 (PFAM); IPR001078 (PFAM)	-
738	EPA018LGAA12C000738	2	BLASTX	Seryl tRNA Synthetase	Echinococcus granulosus	CDJ23493.1	260	1.26942e-113	0.758	4	P:angiogenesis; F:nucleotide binding; F:aminoacyl-tRNA ligase activity; P:tRNA aminoacylation for protein translation	IPR015866 (PFAM)	EC:6.1.1
739	EPA018LGAA12C000739	2	BLASTX	predicted protein	Nematostella vectensis	XP_001638329.1	155	1.93741e-60	0.791	5	C:nucleolus; F:NAD+ binding; F:3-hydroxyacyl-CoA dehydrogenase activity; P:fatty acid beta-oxidation; C:mitochondrial matrix	IPR006176 (PFAM)	EC:1.1.1.35
740	EPA018LGAA12C000740	2	BLASTX	hypothetical protein EGR_08302	Echinococcus granulosus	EUB56833.1	202	1.90971e-55	0.7125	0	-	-	-
741	EPA018LGAA12C000741	2	BLASTX	ubiquitin protein ligase	Echinococcus granulosus	CDJ19254.1	308	3.71254e-18	0.455	5	F:ligase activity; P:protein ubiquitination; F:ubiquitin-protein ligase activity; P:cellular protein modification process; C:intracellular	IPR000048 (PFAM)	-
742	EPA018LGAA12C000742	2	BLASTX	integrin linked protein kinase	Echinococcus granulosus	CDJ17537.1	266	2.6101e-161	0.811	6	P:integrin-mediated signaling pathway; F:protein kinase activity; P:protein phosphorylation; F:ATP binding; P:methylation; F:methyltransferase activity	IPR002110 (PFAM); IPR020683 (PFAM)	-
743	EPA018LGAA12C000743	2	BLASTX	Heterogeneous nuclear ribonucleoproteins A2/B1	Echinococcus granulosus	EUB59616.1	268	1.03813e-119	0.887	3	F:nucleic acid binding; C:ribonucleoprotein complex; F:nucleotide binding	IPR000504 (PFAM)	-
744	EPA018LGAA12C000744	2	-	-		-	70	-	-	0	-	-	-
745	EPA018LGAA12C000745	2	BLASTX	transcription factor AP 4	Echinococcus granulosus	CDJ15991.1	255	1.95966e-76	0.627	1	F:protein dimerization activity	IPR011598 (PFAM)	-
746	EPA018LGAA12C000746	2	BLASTX	hypothetical protein CAPTEDRAFT_150656	Capitella teleta	ELU13694.1	95	1.50294e-13	0.815	1	F:calcium ion binding	-	-
747	EPA018LGAA12C000747	2	BLASTX	alpha glucosidase	Echinococcus granulosus	CDJ20322.1	246	1.83919e-65	0.647	2	P:metabolic process; F:catalytic activity	IPR006047 (PFAM)	-
748	EPA018LGAA12C000748	2	BLASTX	choline:ethanolaminephosphotransferase 1	Echinococcus granulosus	CDJ21005.1	178	6.9723e-66	0.641	0	-	-	-
749	EPA018LGAA12C000749	2	BLASTX	hypothetical protein EgrG_001115400	Echinococcus granulosus	CDJ21181.1	199	1.79768e-06	0.55	0	-	-	-
750	EPA018LGAA12C000750	2	BLASTX	laminin	Echinococcus granulosus	CDJ21343.1	193	2.82975e-51	0.5525	0	-	-	-
751	EPA018LGAA12C000751	2	BLASTX	hypothetical protein LOTGIDRAFT_177864	Lottia gigantea	ESP02986.1	101	3.57685e-11	0.492	0	-	IPR011705 (PFAM)	-
752	EPA018LGAA12C000752	2	BLASTX	guanine nucleotide exchange factor	Hymenolepis microstoma	CDJ10563.1	236	1.53851e-09	0.55	0	-	-	-
753	EPA018LGAA12C000753	2	BLASTX	26S proteasome non ATPase regulatory subunit 12	Echinococcus granulosus	CDJ19643.1	246	1.34747e-134	0.814	1	C:proteasome complex	-	-
754	EPA018LGAA12C000754	2	BLASTX	PHD and RING finger domain containing protein 1	Hymenolepis microstoma	CDJ10255.1	189	4.57976e-107	0.909	7	C:cytosol; P:glutamine metabolic process; F:CTP synthase activity; F:ATP binding; P:'de novo' CTP biosynthetic process; P:response to drug; P:nucleobase-containing small molecule interconversion	IPR017456 (PFAM)	EC:6.3.4.2
755	EPA018LGAA12C000755	2	BLASTX	WD repeat-containing protein	Echinococcus granulosus	EUB64759.1	279	1.97506e-75	0.589	8	P:positive regulation of protein phosphorylation; P:positive regulation of transcription, DNA-templated; F:protein binding; P:single-organism process; C:membrane-bounded organelle; C:intracellular part; P:regulation of cellular component organization; P:cellular process	IPR001680 (PFAM)	-
756	EPA018LGAA12C000756	2	-	-	-	-	144	-	-	0	-	-	-
757	EPA018LGAA12C000757	2	BLASTX	Cytochrome b c1 complex subunit 2	Echinococcus granulosus	CDJ24119.1	167	2.80785e-89	0.614	3	F:metal ion binding; P:metabolic process; F:catalytic activity	IPR011765 (PFAM)	-
758	EPA018LGAA12C000758	2	BLASTX	hypothetical protein	Schistosoma mansoni	XP_002577612.1	227	4.66744e-74	0.556	0	-	IPR001680 (PFAM)	-
759	EPA018LGAA12C000759	2	BLASTX	ribosomal protein S6 kinase delta 1	Echinococcus granulosus	CDJ17335.1	100	6.93712e-19	0.461	7	F:phosphatidylinositol binding; F:ATP binding; F:protein kinase activity; P:cell communication; P:protein phosphorylation; C:early endosome; F:transferase activity, transferring phosphorus-containing groups	-	-
760	EPA018LGAA12C000760	2	BLASTX	Kelch-like protein	Echinococcus granulosus	EUB60881.1	182	9.63495e-06	0.45	0	-	IPR011705 (PFAM)	-
761	EPA018LGAA12C000761	2	BLASTX	PREDICTED: cell division control protein 42 homolog	Lepisosteus oculatus	XP_006642417.1	193	1.736e-108	0.884	78	F:GTP binding; P:regulation of protein heterodimerization activity; P:positive regulation of peptidyl-serine phosphorylation; P:hair follicle morphogenesis; P:positive regulation of muscle cell differentiation; C:neuron projection; P:muscle cell differentiation; P:axon guidance; P:cell division; P:positive regulation of neuron apoptotic process; C:midbody; P:establishment or maintenance of apical…	IPR001806 (PFAM)	-
762	EPA018LGAA12C000762	2	BLASTX	ADP-ribosylation factor-like protein 8B	Echinococcus granulosus	EUB59264.1	171	2.54093e-106	0.91	3	F:GTP binding; C:intracellular; P:small GTPase mediated signal transduction	IPR006689 (PFAM)	-
763	EPA018LGAA12C000763	2	BLASTX	leukotriene A 4 hydrolase	Echinococcus granulosus	CDJ17706.1	116	1.52441e-57	0.645	2	P:inflammatory response; F:hydrolase activity	IPR015211 (PFAM)	-
764	EPA018LGAA12C000764	2	-	-		-	51	-	-	0	-	-	-
765	EPA018LGAA12C000765	2	BLASTX	4 Hydroxybutyrate coenzyme A transferase	Echinococcus granulosus	CDJ22318.1	232	4.87458e-78	0.66	4	F:transferase activity; F:acetate CoA-transferase activity; F:catalytic activity; P:acetyl-CoA metabolic process	IPR003702 (PFAM)	-
766	EPA018LGAA12C000766	2	BLASTX	60S ribosomal protein l11	Ictalurus punctatus	NP_001187738.1	179	1.61555e-113	0.892	4	C:ribosome; F:structural constituent of ribosome; F:hydrolase activity; P:translation	IPR002132 (PFAM); IPR002132 (PFAM)	-
767	EPA018LGAA12C000767	2	-	-		-	74	-	-	0	-	-	-
768	EPA018LGAA12C000768	2	BLASTX	max dimerization protein 1	Hymenolepis microstoma	CDJ14634.1	192	1.83369e-59	0.679	1	F:protein dimerization activity	-	-
769	EPA018LGAA12C000769	2	BLASTX	expressed protein	Hymenolepis microstoma	CDJ11581.1	137	1.54154e-40	0.725	0	-	-	-
770	EPA018LGAA12C000770	2	BLASTX	Ribosomal protein LP1	Schistosoma japonicum	CAX78943.1	119	1.74554e-13	0.885	3	C:ribosome; F:structural constituent of ribosome; P:translational elongation	IPR001813 (PFAM)	-
771	EPA018LGAA12C000771	2	BLASTX	Epithelial splicing regulatory protein	Echinococcus granulosus	EUB57289.1	199	5.62123e-09	0.75	0	-	-	-
772	EPA018LGAA12C000772	2	-	-		-	139	-	-	0	-	-	-
773	EPA018LGAA12C000773	2	BLASTX	Uracil phosphoribosyltransferase	Echinococcus granulosus	EUB56219.1	221	2.87972e-110	0.798	2	C:intracellular part; F:uracil phosphoribosyltransferase activity	PF14681 (PFAM)	EC:2.4.2.9
774	EPA018LGAA12C000774	2	-	-		-	134	-	-	0	-	-	-
775	EPA018LGAA12C000775	2	BLASTX	SJCHGC05337 protein	Schistosoma japonicum	AAW25338.1	253	2.00801e-93	0.862	23	P:mRNA transcription from RNA polymerase II promoter; P:positive regulation of endothelial cell proliferation; C:nucleoplasm; P:embryonic placenta development; F:aryl hydrocarbon receptor binding; P:regulation of transcription from RNA polymerase II promoter in response to hypoxia; C:cytoplasm; P:regulation of transcription from RNA polymerase II promoter in response to oxidative stress; F:protei…	IPR011598 (PFAM)	-
776	EPA018LGAA12C000776	2	-	-		-	233	-	-	0	-	-	-
777	EPA018LGAA12C000777	2	-	-		-	209	-	-	0	-	-	-
778	EPA018LGAA12C000778	2	-	-		-	54	-	-	0	-	-	-
779	EPA018LGAA12C000779	2	BLASTX	DEAD box ATP-dependent RNA helicase	Spirometra erinaceieuropaei	AFM74225.1	254	0	0.865	4	P:translational initiation; F:ATP-dependent helicase activity; F:ATP binding; F:translation initiation factor activity	IPR011545 (PFAM)	-
780	EPA018LGAA12C000780	2	BLASTX	3-phosphoinositide-dependent protein kinase 1	Echinococcus granulosus	CDJ24865.1	239	4.28298e-79	0.809	4	F:phospholipid binding; P:protein phosphorylation; F:ATP binding; F:protein serine/threonine kinase activity	IPR000719 (PFAM)	EC:2.7.11
781	EPA018LGAA12C000781	2	BLASTX	myosin heavy chain	Hymenolepis microstoma	CDJ14448.1	169	2.3204e-79	0.906	4	F:actin binding; C:myosin complex; F:ATP binding; F:motor activity	IPR002928 (PFAM)	-
782	EPA018LGAA12C000782	2	BLASTX	ectoderm neural cortex protein 1	Hymenolepis microstoma	CDI95500.1	268	2.2603e-92	0.647	0	-	IPR013069 (PFAM); IPR011705 (PFAM)	-
783	EPA018LGAA12C000783	2	BLASTX	hypothetical protein CLF_111739	Clonorchis sinensis	GAA56877.1	101	8.08743e-16	0.579	6	F:RNA binding; P:RNA-dependent DNA replication; F:RNA-directed DNA polymerase activity; C:integral component of membrane; F:nucleoside transmembrane transporter activity; P:transport	-	-
784	EPA018LGAA12C000784	2	BLASTX	EF hand domain containing protein	Echinococcus granulosus	CDJ23900.1	105	4.14794e-38	0.618	0	-	-	-
785	EPA018LGAA12C000785	2	-	-		-	81	-	-	0	-	-	-
786	EPA018LGAA12C000786	2	BLASTX	heat shock protein 60	Echinococcus multilocularis	CDI70852.1	253	3.1916e-141	0.911	4	C:cytoplasm; P:response to stress; F:ATP binding; P:protein refolding	IPR002423 (PFAM)	-
787	EPA018LGAA12C000787	2	BLASTX	pyruvate dehydrogenase (lipoamide)	Schistosoma mansoni	XP_002571720.1	238	1.83313e-143	0.868	3	F:pyruvate dehydrogenase (acetyl-transferring) activity; P:acetyl-CoA biosynthetic process from pyruvate; P:oxidation-reduction process	IPR005475 (PFAM); IPR005476 (PFAM)	EC:1.2.4.1
788	EPA018LGAA12C000788	2	BLASTX	tegumental protein	Hymenolepis microstoma	CDI95839.1	169	4.05911e-64	0.687	0	-	IPR001372 (PFAM)	-
789	EPA018LGAA12C000789	2	BLASTX	phosphorylase kinase gamma subunit	Hymenolepis microstoma	CDJ13720.1	261	1.15672e-161	0.824	6	P:protein phosphorylation; F:calmodulin binding; F:phosphorylase kinase activity; F:ATP binding; C:phosphorylase kinase complex; P:glycogen biosynthetic process	IPR000719 (PFAM)	EC:2.7.11.19
790	EPA018LGAA12C000790	2	-	-		-	272	-	-	0	-	-	-
791	EPA018LGAA12C000791	2	BLASTX	Nicotinate-nucleotide pyrophosphorylase	carboxylating	EUB63331.1	184	3.30274e-74	0.636	5	P:pyridine nucleotide biosynthetic process; F:nicotinate-nucleotide diphosphorylase (carboxylating) activity; F:transferase activity, transferring pentosyl groups; P:NAD biosynthetic process; F:catalytic activity	IPR022412 (PFAM); IPR002638 (PFAM)	-
792	EPA018LGAA12C000792	2	BLASTX	hypothetical protein EGR_08445	Echinococcus granulosus	EUB56717.1	110	4.33336e-09	0.5267	0	-	-	-
793	EPA018LGAA12C000793	2	-	-		-	267	-	-	0	-	-	-
794	EPA018LGAA12C000794	2	BLASTX	6 phosphogluconate dehydrogenase	Echinococcus granulosus	CDJ16752.1	110	2.21293e-54	0.799	5	C:mitochondrion; P:cellular response to oxidative stress; P:pentose-phosphate shunt, oxidative branch; F:phosphogluconate dehydrogenase (decarboxylating) activity; F:NADP binding	-	EC:1.1.1.44
795	EPA018LGAA12C000795	2	BLASTX	tegumental protein	Echinococcus granulosus	CDJ22787.1	182	6.70173e-64	0.627	3	F:calcium ion binding; C:microtubule associated complex; P:microtubule-based process	IPR011992 (PFAM)	-
796	EPA018LGAA12C000796	2	BLASTX	tyrosine protein kinase Abl	Hymenolepis microstoma	CDJ12410.1	261	1.18629e-22	0.5217	1	F:transferase activity	IPR001452 (PFAM)	-
797	EPA018LGAA12C000797	2	BLASTX	protein of unknown function DUF590	Echinococcus granulosus	CDJ22054.1	179	3.50147e-47	0.596	2	C:integral component of membrane; C:membrane	-	-
798	EPA018LGAA12C000798	2	BLASTX	ATP synthase subunit b	Echinococcus granulosus	EUB61702.1	220	3.91766e-124	0.751	4	F:hydrogen ion transmembrane transporter activity; P:ATP synthesis coupled proton transport; C:mitochondrial proton-transporting ATP synthase complex, coupling factor F(o); F:hydrolase activity	IPR008688 (PFAM)	-
799	EPA018LGAA12C000799	2	BLASTX	PREDICTED: serine/arginine-rich splicing factor 11 isoform X2	Python bivittatus	XP_007434779.1	103	1.61394e-57	0.782	9	F:RNA binding; P:termination of RNA polymerase II transcription; C:nucleolus; P:mRNA splicing, via spliceosome; P:mRNA 3'-end processing; F:protein binding; F:nucleotide binding; P:mRNA export from nucleus; C:nucleoplasm	IPR000504 (PFAM)	-
800	EPA018LGAA12C000800	2	-	-		-	229	-	-	0	-	-	-
801	EPA018LGAA12C000801	2	BLASTX	integrin alpha ps	Hymenolepis microstoma	CDJ09600.1	212	3.75678e-20	0.486	5	P:integrin-mediated signaling pathway; C:integral component of membrane; P:cell adhesion; C:membrane; C:integrin complex	-	-
802	EPA018LGAA12C000802	2	BLASTX	PREDICTED: IgGFc-binding protein-like	Python bivittatus	XP_007432940.1	198	5.22946e-92	0.717	2	P:positive regulation of BMP signaling pathway; C:extracellular space	IPR002919 (PFAM)	-
803	EPA018LGAA12C000803	2	BLASTX	mau2 chromatid cohesion factor	Echinococcus granulosus	CDJ23351.1	263	1.24673e-116	0.78	0	-	IPR019440 (PFAM)	-
804	EPA018LGAA12C000804	2	-	-		-	115	-	-	0	-	-	-
805	EPA018LGAA12C000805	2	BLASTX	paramyosin	Clonorchis sinensis	GAA54507.1	92	4.82382e-45	0.924	4	C:myofibril; C:extracellular region; C:myosin filament; F:motor activity	IPR002928 (PFAM)	-
806	EPA018LGAA12C000806	2	BLASTX	phosphorylase b kinase regulatory	Hymenolepis microstoma	CDJ10547.1	227	1.86291e-117	0.766	6	F:hydrolase activity, hydrolyzing O-glycosyl compounds; F:phosphorylase activity; F:kinase activity; P:phosphorylation; P:glycogen metabolic process; F:calmodulin binding	IPR011613 (PFAM)	EC:2.4.1.1
807	EPA018LGAA12C000807	2	BLASTX	tetraspanin	Echinococcus granulosus	CDJ23055.1	255	1.07383e-35	0.628	0	-	IPR018499 (PFAM)	-
808	EPA018LGAA12C000808	2	-	-		-	35	-	-	0	-	-	-
809	EPA018LGAA12C000809	2	BLASTX	t complex protein 1 subunit gamma	Echinococcus granulosus	CDJ17001.1	241	9.88749e-146	0.876	4	C:cytoplasm; P:protein folding; F:ATP binding; F:unfolded protein binding	IPR002423 (PFAM)	-
810	EPA018LGAA12C000810	2	BLASTX	protein phosphatase ptc7	Echinococcus granulosus	CDJ16445.1	117	1.92353e-50	0.689	2	P:metabolic process; F:catalytic activity	-	-
811	EPA018LGAA12C000811	2	-	-		-	103	-	-	0	-	-	-
812	EPA018LGAA12C000812	2	BLASTX	placenta-specific gene 8 protein	Clonorchis sinensis	GAA49961.1	90	2.53029e-15	0.554	0	-	IPR006461 (PFAM)	-
813	EPA018LGAA12C000813	2	-	-		-	114	-	-	0	-	-	-
814	EPA018LGAA12C000814	2	-	-		-	78	-	-	0	-	-	-
815	EPA018LGAA12C000815	2	BLASTX	hypothetical protein	Schistosoma mansoni	XP_002571515.1	205	3.21356e-13	0.425	0	-	IPR006652 (PFAM)	-
816	EPA018LGAA12C000816	2	BLASTX	hexokinase	Hymenolepis microstoma	CDJ15666.1	254	1.41783e-146	0.773	4	P:carbohydrate metabolic process; P:cellular metabolic process; F:hexokinase activity; F:nucleotide binding	IPR022672 (PFAM); IPR022673 (PFAM)	EC:2.7.1.1
817	EPA018LGAA12C000817	2	BLASTX	Transposon Ty3-I Gag-Pol polyprotein	Echinococcus granulosus	EUB63870.1	83	3.43207e-15	0.529	9	F:nucleic acid binding; P:DNA integration; F:metal ion binding; F:zinc ion binding; F:RNA binding; P:proteolysis; P:RNA-dependent DNA replication; F:aspartic-type endopeptidase activity; F:RNA-directed DNA polymerase activity	-	-
818	EPA018LGAA12C000818	2	BLASTX	hypothetical protein	Schistosoma mansoni	XP_002575688.1	184	2.46686e-117	0.747	8	F:nucleotidyltransferase activity; P:double-strand break repair; P:mitotic chromosome condensation; F:SMC family protein binding; P:sister chromatid cohesion; P:response to drug; P:histone mRNA catabolic process; C:nucleus	IPR002058 (PFAM)	-
819	EPA018LGAA12C000819	2	BLASTX	H:Cl exchange transporter 3	Echinococcus granulosus	CDJ16728.1	237	1.57109e-144	0.769	3	P:single-organism transport; C:membrane; F:ion channel activity	IPR001807 (PFAM); IPR000644 (PFAM)	-
820	EPA018LGAA12C000820	2	BLASTX	protein AHNAK2	Echinococcus granulosus	CDJ15915.1	297	6.86914e-16	0.438	0	-	-	-
821	EPA018LGAA12C000821	2	-	-		-	90	-	-	0	-	-	-
822	EPA018LGAA12C000822	2	BLASTX	serine/threonine protein kinase	Schistosoma mansoni	XP_002573796.1	223	1.97651e-144	0.947	3	P:protein phosphorylation; F:ATP binding; F:protein serine/threonine kinase activity	IPR000719 (PFAM)	EC:2.7.11
823	EPA018LGAA12C000823	2	BLASTX	KRAB-A domain-containing protein	Schistosoma mansoni	CCD78935.1	212	1.31802e-99	0.731	3	P:DNA metabolic process; F:nucleic acid binding; F:catalytic activity	IPR000477 (PFAM)	-
824	EPA018LGAA12C000824	2	BLASTX	PREDICTED: 60S ribosomal protein L37a	Falco cherrug	XP_005443004.1	68	4.7728e-54	1	4	F:metal ion binding; F:structural constituent of ribosome; C:cytosolic large ribosomal subunit; P:translation	IPR002674 (PFAM)	-
825	EPA018LGAA12C000825	2	BLASTX	soluble NSF attachment protein (SNAP)	Schistosoma mansoni	XP_002569661.1	253	5.53745e-110	0.767	2	P:single-organism cellular process; P:intracellular protein transport	PF14938 (PFAM)	-
826	EPA018LGAA12C000826	2	BLASTX	hypothetical protein EGR_05751	Echinococcus granulosus	EUB59397.1	241	2.26477e-19	0.6433	0	-	-	-
827	EPA018LGAA12C000827	2	BLASTX	Proteinase inhibitor I32, inhibitor of apoptosis,domain-containing protein	Schistosoma japonicum	CAX71675.1	214	6.09775e-33	0.508	1	F:ligase activity	IPR001370 (PFAM)	-
828	EPA018LGAA12C000828	2	BLASTX	guanine nucleotide-binding protein subunit beta-2-like 1	Spirometra erinaceieuropaei	AFM74220.1	230	1.41626e-166	0.877	8	C:cytoplasm; P:angiogenesis; P:convergent extension involved in gastrulation; P:regulation of establishment of cell polarity; P:regulation of cell division; P:positive regulation of gastrulation; P:regulation of protein localization; P:negative regulation of Wnt signaling pathway	IPR001680 (PFAM)	-
829	EPA018LGAA12C000829	2	-	-		-	79	-	-	0	-	-	-
830	EPA018LGAA12C000830	2	BLASTX	hypothetical protein EGR_02875	Echinococcus granulosus	EUB62123.1	279	5.44282e-102	0.646	0	-	IPR027799 (PFAM)	-
831	EPA018LGAA12C000831	2	BLASTX	PREDICTED: ubiquitin-like protein ATG12	Melopsittacus undulatus	XP_005143035.1	73	1.65546e-26	0.748	1	C:cytoplasm	IPR007242 (PFAM)	-
832	EPA018LGAA12C000832	2	BLASTX	BTB:POZ domain containing protein	Echinococcus granulosus	CDJ23878.1	114	2.95048e-13	0.51	0	-	IPR011705 (PFAM)	-
833	EPA018LGAA12C000833	2	BLASTX	rab3 GTPase activating protein catalytic subunit	Hymenolepis microstoma	CDJ06975.1	229	9.29265e-37	0.54	0	-	-	-
834	EPA018LGAA12C000834	2	BLASTX	Mastin	Hymenolepis microstoma	CDJ06798.1	249	9.57715e-33	0.449	3	P:proteolysis; F:serine-type endopeptidase activity; F:catalytic activity	IPR001254 (PFAM)	-
835	EPA018LGAA12C000835	2	-	-		-	214	-	-	0	-	-	-
836	EPA018LGAA12C000836	2	-	-		-	144	-	-	0	-	-	-
837	EPA018LGAA12C000837	2	-	-		-	68	-	-	0	-	-	-
838	EPA018LGAA12C000838	2	BLASTX	hypothetical protein EgrG_001037900	Echinococcus granulosus	CDJ18319.1	132	4.40485e-24	0.588	0	-	-	-
839	EPA018LGAA12C000839	2	BLASTX	endonuclease v	Echinococcus granulosus	CDJ20058.1	85	4.39564e-10	0.59	2	P:DNA repair; F:endonuclease activity	-	-
840	EPA018LGAA12C000840	2	BLASTX	Ankyrin	Hymenolepis microstoma	CDJ07898.1	180	1.06801e-101	0.652	3	F:methyltransferase activity; F:transferase activity; P:methylation	-	-
841	EPA018LGAA12C000841	2	BLASTX	NADH dehydrogenase ubiquinone flavoprotein 2	Echinococcus granulosus	CDJ21173.1	237	6.06086e-116	0.798	7	F:2 iron, 2 sulfur cluster binding; F:NADH dehydrogenase (ubiquinone) activity; C:mitochondrial respiratory chain complex I; F:metal ion binding; P:nervous system development; P:mitochondrial electron transport, NADH to ubiquinone; P:cardiac muscle tissue development	IPR002023 (PFAM)	EC:1.6.5.3
842	EPA018LGAA12C000842	2	-	-		-	240	-	-	0	-	-	-
843	EPA018LGAA12C000843	2	-	-		-	69	-	-	0	-	-	-
844	EPA018LGAA12C000844	2	BLASTX	26S proteasome regulatory subunit T3	Echinococcus granulosus	CDJ20740.1	243	4.00736e-143	0.904	7	C:cytoplasm; F:peptidase activity; P:protein catabolic process; F:ATP binding; C:proteasome complex; F:nucleoside-triphosphatase activity; P:proteolysis	IPR003959 (PFAM)	EC:3.6.1.15
845	EPA018LGAA12C000845	2	BLASTX	Trafficking protein particle complex subunit 6B	Echinococcus granulosus	EUB58163.1	58	1.02144e-42	0.783	0	-	-	-
846	EPA018LGAA12C000846	2	BLASTX	nuclear pore membrane glycoprotein 210	Echinococcus granulosus	CDJ18295.1	180	2.02298e-33	0.5675	0	-	-	-
847	EPA018LGAA12C000847	2	BLASTX	PCTP protein	Echinococcus granulosus	CDJ16195.1	219	6.80745e-102	0.671	0	-	IPR002913 (PFAM)	-
848	EPA018LGAA12C000848	2	BLASTX	DNA repair protein RAD50	Schistosoma mansoni	XP_002572386.1	192	2.01386e-98	0.804	22	P:positive regulation of kinase activity; P:protein heterooligomerization; C:nucleoplasm; P:DNA duplex unwinding; C:inclusion body; P:regulation of mitotic recombination; C:nuclear chromosome, telomeric region; P:DNA recombination; C:Mre11 complex; F:hydrolase activity; P:double-strand break repair; P:positive regulation of protein autophosphorylation; F:protein binding, bridging; F:metal ion bin…	PF13476 (PFAM)	-
849	EPA018LGAA12C000849	2	BLASTX	multivalent antigen sj tpi	Echinococcus granulosus	CDJ20786.1	181	6.32651e-46	0.609	2	C:myosin complex; F:motor activity	IPR002928 (PFAM)	-
850	EPA018LGAA12C000850	2	BLASTX	hypothetical protein Smp_112480	Schistosoma mansoni	CCD59654.1	158	9.77241e-08	0.688	3	F:binding; P:cellular metabolic process; F:catalytic activity	-	-
851	EPA018LGAA12C000851	2	InterProScan	Fibronectin, type III	-	PF00041 (PFAM)	139	-	-	0	-	IPR003961 (PFAM)	-
852	EPA018LGAA12C000852	2	-	-		-	212	-	-	0	-	-	-
853	EPA018LGAA12C000853	2	BLASTX	PREDICTED: U6 snRNA-associated Sm-like protein LSm4	Chinchilla lanigera	XP_005409627.1	139	5.82083e-58	0.962	8	P:RNA splicing; C:U6 snRNP; P:exonucleolytic nuclear-transcribed mRNA catabolic process involved in deadenylation-dependent decay; C:spliceosomal complex; F:RNA binding; F:protein binding; P:mRNA processing; C:cytosol	IPR001163 (PFAM)	-
854	EPA018LGAA12C000854	2	BLASTX	unknown	Schistosoma japonicum	AAX26676.1	104	1.81193e-10	0.718	1	F:binding	-	-
855	EPA018LGAA12C000855	2	-	-		-	204	-	-	0	-	-	-
856	EPA018LGAA12C000856	2	-	-		-	138	-	-	0	-	-	-
857	EPA018LGAA12C000857	2	BLASTX	mCG49049	Mus musculus	EDL24534.1	118	7.31349e-62	0.986	10	P:ncRNA metabolic process; P:spliceosomal complex assembly; C:nucleoplasm; F:nucleic acid binding; P:spliceosomal snRNP assembly; F:protein binding; C:small nuclear ribonucleoprotein complex; C:U12-type spliceosomal complex; C:cytosol; C:catalytic step 2 spliceosome	IPR001163 (PFAM)	-
858	EPA018LGAA12C000858	2	-	-		-	171	-	-	0	-	-	-
859	EPA018LGAA12C000859	2	BLASTX	actin protein 3B	Hymenolepis microstoma	CDJ09091.1	240	1.35986e-157	0.921	3	C:Arp2/3 protein complex; P:Arp2/3 complex-mediated actin nucleation; F:ATP binding	IPR004000 (PFAM)	-
860	EPA018LGAA12C000860	2	BLASTX	myophilin	Ictalurus punctatus	NP_001187628.1	199	1.37322e-108	0.888	0	-	IPR000557 (PFAM); IPR001715 (PFAM)	-
861	EPA018LGAA12C000861	2	BLASTX	serine/threonine protein kinase	Schistosoma mansoni	XP_002577777.1	210	1.35874e-94	0.727	3	P:phosphorylation; F:protein kinase activity; F:nucleotide binding	IPR000719 (PFAM)	-
862	EPA018LGAA12C000862	2	BLASTX	Transforming growth factor-beta receptor-associated protein	Echinococcus granulosus	EUB59391.1	80	1.42379e-07	0.615	1	F:small GTPase regulator activity	-	-
863	EPA018LGAA12C000863	2	BLASTX	expressed protein	Echinococcus granulosus	CDJ25246.1	215	7.81654e-49	0.7733	0	-	-	-
864	EPA018LGAA12C000864	2	-	-		-	61	-	-	0	-	-	-
865	EPA018LGAA12C000865	2	BLASTX	Krueppel-like factor	Echinococcus granulosus	EUB64730.1	112	2.11035e-25	0.813	2	F:zinc ion binding; F:nucleic acid binding	-	-
866	EPA018LGAA12C000866	2	BLASTX	SJCHGC04535 protein	Schistosoma japonicum	AAX25199.2	218	2.7903e-26	0.5133	2	F:metal ion binding; F:zinc ion binding	-	-
867	EPA018LGAA12C000867	2	BLASTX	Beta-1,3-galactosyl-O-glycosyl-glycoprotein beta-1,6-N-acetylglucosaminyltransferase	Echinococcus granulosus	EUB55864.1	136	9.50958e-41	0.603	3	F:transferase activity; C:membrane; F:acetylglucosaminyltransferase activity	-	-
868	EPA018LGAA12C000868	2	-	-		-	55	-	-	0	-	-	-
869	EPA018LGAA12C000869	2	-	-		-	61	-	-	0	-	-	-
870	EPA018LGAA12C000870	2	InterProScan	Proteinase inhibitor I25, cystatin	-	PF00031 (PFAM)	110	-	-	0	-	IPR000010 (PFAM)	-
871	EPA018LGAA12C000871	2	BLASTX	S adenosylmethionine decarboxylase proenzyme	Echinococcus granulosus	CDJ24149.1	222	4.16803e-63	0.582	4	P:polyamine metabolic process; P:cellular nitrogen compound biosynthetic process; P:organonitrogen compound biosynthetic process; F:lyase activity	IPR001985 (PFAM)	-
872	EPA018LGAA12C000872	2	BLASTX	collagen type XI alpha 2	Echinococcus granulosus	CDJ21584.1	102	1.99916e-25	0.7343	2	F:extracellular matrix structural constituent; C:collagen	-	-
873	EPA018LGAA12C000873	2	-	-	-	-	233	-	-	0	-	-	-
874	EPA018LGAA12C000874	2	BLASTX	heat shock protein heat shock protein 90 alpha	Echinococcus granulosus	CDI70178.1	181	2.90098e-96	0.845	4	P:protein folding; P:response to stress; F:ATP binding; F:unfolded protein binding	IPR001404 (PFAM)	-
875	EPA018LGAA12C000875	2	BLASTX	Plasminogen activator inhibitor 1 RNA-binding protein	Echinococcus granulosus	EUB58269.1	230	6.52944e-26	0.698	0	-	IPR006861 (PFAM)	-
876	EPA018LGAA12C000876	2	BLASTX	Major facilitator superfamily general substrate transporter	Echinococcus granulosus	CDJ18452.1	147	1.71134e-63	0.681	3	F:oxidoreductase activity; P:multicellular organismal development; P:positive regulation of biological process	IPR009346 (PFAM)	-
877	EPA018LGAA12C000877	2	BLASTX	expressed protein	Hymenolepis microstoma	CDJ09498.1	244	2.05345e-14	0.6	0	-	-	-
878	EPA018LGAA12C000878	2	BLASTX	expressed conserved protein	Hymenolepis microstoma	CDJ07928.1	131	1.21192e-09	0.4833	0	-	-	-
879	EPA018LGAA12C000879	2	BLASTX	PREDICTED: ubuquitin c isoform X5	Danio rerio	XP_005155490.1	258	1.34993e-179	0.999	0	-	IPR000626 (PFAM)	-
880	EPA018LGAA12C000880	2	BLASTX	expressed conserved protein	Echinococcus granulosus	CDJ21056.1	177	7.46558e-29	0.608	0	-	-	-
881	EPA018LGAA12C000881	2	-	-	-	-	164	-	-	0	-	-	-
882	EPA018LGAA12C000882	2	BLASTX	fact complex subunit ssrp1	Echinococcus granulosus	CDJ17225.1	197	2.60295e-23	0.721	3	C:intracellular organelle; P:cellular macromolecule metabolic process; P:nucleic acid metabolic process	-	-
883	EPA018LGAA12C000883	2	BLASTX	Phage minor structural protein	Bacillus weihenstephanensis FSL R5-860	ETT88850.1	233	2.23957e-10	0.642	0	-	-	-
884	EPA018LGAA12C000884	2	BLASTX	sentrin specific protease 7	Echinococcus granulosus	CDJ22782.1	242	1.03284e-31	0.49	4	P:proteolysis; F:hydrolase activity; F:cysteine-type peptidase activity; F:peptidase activity	-	-
885	EPA018LGAA12C000885	2	-	-		-	234	-	-	0	-	-	-
886	EPA018LGAA12C000886	2	BLASTX	sulfhydryl oxidase 1	Echinococcus granulosus	CDJ20948.1	236	2.95814e-33	0.501	1	P:positive regulation of biological process	IPR013766 (PFAM)	-
887	EPA018LGAA12C000887	2	BLASTX	pyridoxal kinase	Hymenolepis microstoma	CDJ14345.1	54	9.44067e-29	0.616	0	-	-	-
888	EPA018LGAA12C000888	2	BLASTX	hypothetical protein EGR_09691	Echinococcus granulosus	EUB55446.1	222	7.01624e-13	0.53	0	-	-	-
889	EPA018LGAA12C000889	2	-	-		-	93	-	-	0	-	-	-
890	EPA018LGAA12C000890	2	BLASTX	CAP GLY domain containing linker protein 1	Echinococcus granulosus	CDJ16346.1	268	6.62788e-59	0.6271	0	-	-	-
891	EPA018LGAA12C000891	2	BLASTX	PREDICTED: transforming growth factor-beta-induced protein ig-h3-like	Anolis carolinensis	XP_003223989.1	260	6.16809e-160	0.906	9	P:angiogenesis; C:extracellular space; P:muscle fiber development; F:extracellular matrix binding; C:extracellular vesicular exosome; P:cell adhesion; P:response to chemical; C:proteinaceous extracellular matrix; P:extracellular matrix organization	IPR000782 (PFAM)	-
892	EPA018LGAA12C000892	2	BLASTX	Voltage-dependent T-type calcium channel subunit alpha-1I, partial	Ophiophagus hannah	ETE66371.1	56	8.9552e-12	0.593	3	F:RNA binding; P:RNA-dependent DNA replication; F:RNA-directed DNA polymerase activity	-	-
893	EPA018LGAA12C000893	2	-	-		-	94	-	-	0	-	-	-
894	EPA018LGAA12C000894	2	BLASTX	hypothetical protein BRAFLDRAFT_124749	Branchiostoma floridae	XP_002609264.1	236	3.47595e-06	0.43	0	-	IPR003961 (PFAM)	-
895	EPA018LGAA12C000895	2	BLASTX	calbindin 32	Hymenolepis microstoma	CDJ14955.1	199	1.81992e-89	0.738	2	F:calcium ion binding; P:cellular calcium ion homeostasis	IPR011992 (PFAM)	-
896	EPA018LGAA12C000896	2	BLASTX	Serine/threonine-protein phosphatase PP1-beta catalytic subunit	Ophiophagus hannah	ETE69218.1	95	1.81797e-52	0.897	1	F:hydrolase activity	-	-
897	EPA018LGAA12C000897	2	BLASTX	SJCHGC09162 protein	Schistosoma japonicum	AAX27975.2	230	8.04208e-117	0.848	4	P:fatty acid biosynthetic process; C:acetyl-CoA carboxylase complex; F:propionyl-CoA carboxylase activity; F:acetyl-CoA carboxylase activity	IPR000022 (PFAM)	EC:6.4.1.3; EC:6.4.1.2
898	EPA018LGAA12C000898	2	BLASTX	STIP1 y and U box containing protein 1	Hymenolepis microstoma	CDJ06610.1	257	1.2346e-89	0.726	1	F:catalytic activity	PF13414 (PFAM); IPR013105 (PFAM)	-
899	EPA018LGAA12C000899	2	BLASTX	tfiia large subunit	Echinococcus granulosus	CDJ21845.1	160	1.23508e-20	0.737	3	P:primary metabolic process; P:cellular macromolecule biosynthetic process; P:gene expression	-	-
900	EPA018LGAA12C000900	2	BLASTX	NADH dehydrogenase (ubiquinone) Fe S protein 2	Hymenolepis microstoma	CDJ10163.1	230	8.58871e-110	0.782	6	F:NADH dehydrogenase (ubiquinone) activity; C:mitochondrial respiratory chain complex I; P:neuron projection morphogenesis; P:lateral inhibition; P:mitochondrial electron transport, NADH to ubiquinone; F:cofactor binding	IPR001135 (PFAM)	EC:1.6.5.3
901	EPA018LGAA12C000901	2	BLASTX	hypothetical protein BRAFLDRAFT_124749	Branchiostoma floridae	XP_002609264.1	233	6.62395e-07	0.4413	0	-	IPR003961 (PFAM)	-
902	EPA018LGAA12C000902	2	BLASTX	DNA methylase N 6 adenine specific	Echinococcus granulosus	CDJ16791.1	171	1.23602e-06	0.5	0	-	-	-
903	EPA018LGAA12C000903	2	-	-		-	64	-	-	0	-	-	-
904	EPA018LGAA12C000904	2	-	-		-	259	-	-	0	-	-	-
905	EPA018LGAA12C000905	2	BLASTX	Phosphoglycerate kinase	Echinococcus granulosus	EUB59398.1	226	2.55739e-110	0.843	3	P:glycolysis; P:phosphorylation; F:phosphoglycerate kinase activity	IPR001576 (PFAM)	EC:2.7.2.3
906	EPA018LGAA12C000906	2	BLASTX	protein of unknown function DUF2419	Echinococcus granulosus	CDJ22207.1	238	1.25051e-101	0.679	0	-	IPR019438 (PFAM)	-
907	EPA018LGAA12C000907	2	BLASTX	PREDICTED: annexin A2	Alligator sinensis	XP_006020107.1	279	0	0.959	4	F:phospholipase inhibitor activity; F:cytoskeletal protein binding; F:calcium ion binding; F:calcium-dependent phospholipid binding	IPR018502 (PFAM)	-
908	EPA018LGAA12C000908	2	BLASTX	U2 small nuclear RNA auxiliary factor 2	Hymenolepis microstoma	CDJ15174.1	233	1.61466e-68	0.821	5	F:RNA binding; P:mRNA processing; P:female sex differentiation; C:nucleus; F:nucleotide binding	-	-
909	EPA018LGAA12C000909	2	BLASTX	n alpha acetyltransferase 15 NatA auxiliary	Echinococcus granulosus	CDJ16469.1	189	2.24513e-127	0.812	1	F:transferase activity	PF13414 (PFAM); IPR021183 (PFAM)	-
910	EPA018LGAA12C000910	2	BLASTX	SH3 and multiple ankyrin repeat domains protein	Echinococcus granulosus	CDJ23596.1	268	2.64967e-91	0.681	0	-	IPR020683 (PFAM)	-
911	EPA018LGAA12C000911	2	BLASTX	5'-AMP-activated protein kinase subunit gamma-3	Echinococcus granulosus	EUB61944.1	77	1.25247e-09	0.42	0	-	-	-
912	EPA018LGAA12C000912	2	BLASTX	myst histone acetyltransferase 1	Echinococcus granulosus	CDJ17259.1	199	1.17466e-90	0.756	3	F:transferase activity, transferring acyl groups other than amino-acyl groups; P:regulation of transcription, DNA-templated; C:nucleus	IPR002717 (PFAM)	-
913	EPA018LGAA12C000913	2	BLASTX	methionyl aminopeptidase 2	Echinococcus granulosus	CDJ16501.1	241	1.93693e-79	0.81	5	F:metal ion binding; P:cellular process; P:proteolysis; F:metalloexopeptidase activity; F:aminopeptidase activity	IPR000994 (PFAM)	EC:3.4.11
914	EPA018LGAA12C000914	2	-	-		-	52	-	-	0	-	-	-
915	EPA018LGAA12C000915	2	BLASTX	28S ribosomal protein S22, mitochondrial	Hymenolepis microstoma	CDI95606.1	242	4.47561e-91	0.605	1	C:ribosome	IPR019374 (PFAM)	-
916	EPA018LGAA12C000916	2	BLASTX	Ferric-chelate reductase	Echinococcus granulosus	EUB64051.1	270	6.00208e-118	0.655	3	F:hydrolase activity; F:ceramidase activity; C:integral component of membrane	-	-
917	EPA018LGAA12C000917	2	BLASTX	Maternal Effect Lethal family member mel 32	Echinococcus granulosus	CDJ24757.1	236	1.76089e-133	0.827	7	F:pyridoxal phosphate binding; P:L-serine metabolic process; P:tetrahydrofolate interconversion; P:methylation; F:methyltransferase activity; F:glycine hydroxymethyltransferase activity; P:glycine metabolic process	IPR001085 (PFAM)	EC:2.1.2.1
918	EPA018LGAA12C000918	2	BLASTX	expressed conserved protein	Echinococcus granulosus	CDJ17521.1	253	1.19464e-16	0.51	0	-	-	-
919	EPA018LGAA12C000919	2	BLASTX	bile acid beta glucosidase	Hymenolepis microstoma	CDI95605.1	237	6.00581e-76	0.652	4	P:sphingolipid metabolic process; F:glucosylceramidase activity; C:integral component of membrane; F:catalytic activity	IPR024462 (PFAM)	-
920	EPA018LGAA12C000920	2	BLASTX	Pre rRNA processing protein TSR2 region	Echinococcus granulosus	CDJ18741.1	156	5.08387e-33	0.5767	0	-	IPR019398 (PFAM)	-
921	EPA018LGAA12C000921	2	BLASTX	HSPA8 protein	Bos taurus	AAI54390.1	241	1.69071e-121	0.956	29	C:neuron projection; F:receptor binding; P:transcription, DNA-templated; P:neurotransmitter secretion; P:mRNA processing; C:melanosome; F:ADP binding; C:nucleolus; C:cytosol; P:membrane organization; C:spliceosomal complex; C:cell surface; C:clathrin-sculpted gamma-aminobutyric acid transport vesicle membrane; P:negative regulation of transcription, DNA-templated; C:neuronal cell body; P:RNA spli…	IPR013126 (PFAM)	-
922	EPA018LGAA12C000922	2	BLASTX	8Ka dynein light chain Dlc2	Taenia asiatica	ABN14942.1	102	1.4482e-39	0.643	2	C:microtubule associated complex; P:microtubule-based process	IPR001372 (PFAM)	-
923	EPA018LGAA12C000923	2	BLASTX	ADP ribosylation factor protein 1	Hymenolepis microstoma	CDJ07320.1	180	2.73302e-111	0.908	3	F:GTP binding; C:intracellular; P:small GTPase mediated signal transduction	IPR006689 (PFAM)	-
924	EPA018LGAA12C000924	2	BLASTX	zinc transporter 6	Hymenolepis microstoma	CDJ11729.1	250	3.8739e-74	0.643	4	F:cation transmembrane transporter activity; C:integral component of membrane; P:transmembrane transport; P:cation transport	IPR002524 (PFAM)	-
925	EPA018LGAA12C000925	2	BLASTX	ATPase H transporting lysosomal accessory	Echinococcus granulosus	CDJ23265.1	231	2.11095e-36	0.535	4	C:proton-transporting V-type ATPase, V1 domain; F:proton-transporting ATPase activity, rotational mechanism; P:ATP hydrolysis coupled proton transport; F:proton-transporting ATP synthase activity, rotational mechanism	-	-
926	EPA018LGAA12C000926	2	BLASTX	Severin	Echinococcus granulosus	EUB57054.1	236	9.0348e-124	0.814	2	F:actin binding; P:actin filament capping	IPR007123 (PFAM)	-
927	EPA018LGAA12C000927	2	-	-		-	74	-	-	0	-	-	-
928	EPA018LGAA12C000928	2	BLASTX	ankyrin :unc	Hymenolepis microstoma	CDJ14900.1	220	1.848e-107	0.816	27	P:axon guidance; F:protein binding; P:membrane assembly; C:neuromuscular junction; C:sarcoplasmic reticulum; P:protein targeting to plasma membrane; P:positive regulation of cell communication by electrical coupling; P:maintenance of protein location in plasma membrane; C:paranode region of axon; C:basal plasma membrane; C:node of Ranvier; C:postsynaptic membrane; C:dendrite; P:neuromuscular junc…	IPR000906 (PFAM)	-
929	EPA018LGAA12C000929	2	-	-		-	126	-	-	0	-	-	-
930	EPA018LGAA12C000930	2	BLASTX	Cysteine-rich protein 1	Ophiophagus hannah	ETE59024.1	77	4.52271e-47	0.954	13	F:peptide binding; F:zinc ion binding; P:apoptotic process; P:regulation of gene expression; P:cellular response to antibiotic; P:prostate gland stromal morphogenesis; F:DNA binding, bending; F:AT DNA binding; P:cellular response to UV-B; P:immune response; P:response to zinc ion; C:cytoplasm; P:response to organic substance	IPR001781 (PFAM)	-
931	EPA018LGAA12C000931	2	BLASTX	homocysteine responsive endoplasmic	Echinococcus granulosus	CDJ20476.1	250	9.50664e-33	0.524	0	-	-	-
932	EPA018LGAA12C000932	2	BLASTX	P29_ECHGR RecName: Full=Hydatid disease diagnostic antigen P-29	-	Q9U8G7.1	236	1.75655e-52	0.582	1	C:cytoplasm	IPR004148 (PFAM)	-
933	EPA018LGAA12C000933	2	BLASTX	SJCHGC01097 protein	Schistosoma japonicum	AAX25958.2	261	1.21907e-124	0.824	35	C:focal adhesion; F:integrin binding; F:thyroid hormone receptor coactivator activity; C:pseudopodium; C:dendritic spine; P:platelet activation; C:actin filament; P:negative regulation of potassium ion transmembrane transporter activity; P:protein homotetramerization; P:regulation of apoptotic process; C:platelet alpha granule lumen; P:actin filament bundle assembly; P:positive regulation of pota…	IPR001715 (PFAM)	-
934	EPA018LGAA12C000934	2	BLASTX	Major egg antigen p40	Echinococcus granulosus	CDJ20865.1	200	2.16592e-59	0.704	1	P:response to stress	-	-
935	EPA018LGAA12S000003	1	BLASTX	long chain fatty acid coenzyme A ligase 5	Echinococcus granulosus	CDJ22580.1	253	1.10473e-80	0.648	0	-	IPR000873 (PFAM)	-
936	EPA018LGAA12S000013	1	BLASTX	family S9 non-peptidase homologue (S09 family)	Schistosoma mansoni	CCD75164.1	238	2.68462e-33	0.574	0	-	IPR013923 (PFAM)	-
937	EPA018LGAA12S000018	1	-	-		-	70	-	-	0	-	-	-
938	EPA018LGAA12S000028	1	BLASTX	Splicing factor U2AF subunit	Echinococcus granulosus	EUB57312.1	49	5.03575e-24	0.953	4	F:RNA binding; C:nucleus; F:nucleotide binding; F:zinc ion binding	-	-
939	EPA018LGAA12S000035	1	BLASTX	unnamed protein product	Mus musculus	BAC40637.1	103	7.25688e-30	0.626	1	P:RNA processing	-	-
940	EPA018LGAA12S000044	1	BLASTX	DEP domain-containing protein 5	Echinococcus granulosus	EUB62965.1	66	1.2484e-12	0.76	0	-	-	-
941	EPA018LGAA12S000049	1	BLASTX	hypothetical protein EGR_00951	Echinococcus granulosus	EUB64407.1	125	1.41066e-15	0.61	0	-	PF15260 (PFAM)	-
942	EPA018LGAA12S000055	1	-	-	-	-	158	-	-	0	-	-	-
943	EPA018LGAA12S000076	1	-	-		-	200	-	-	0	-	-	-
944	EPA018LGAA12S000080	1	BLASTX	MYSP_ECHGR RecName: Full=Paramyosin	-	P35417.1	186	3.2494e-109	0.874	4	C:myofibril; C:extracellular region; C:myosin filament; F:motor activity	IPR002928 (PFAM)	-
945	EPA018LGAA12S000083	1	BLASTX	hypothetical protein EGR_08115	Echinococcus granulosus	EUB57039.1	233	3.29935e-17	0.7	0	-	-	-
946	EPA018LGAA12S000086	1	-	-		-	132	-	-	0	-	-	-
947	EPA018LGAA12S000087	1	BLASTX	CD36 class B scavenger receptor	Hymenolepis microstoma	CDJ08384.1	205	3.57649e-111	0.627	3	C:integral component of membrane; P:cell adhesion; C:membrane	IPR002159 (PFAM)	-
948	EPA018LGAA12S000121	1	-	-		-	74	-	-	0	-	-	-
949	EPA018LGAA12S000123	1	-	-		-	57	-	-	0	-	-	-
950	EPA018LGAA12S000132	1	BLASTX	SPRY domain containing protein	Echinococcus granulosus	CDJ19878.1	234	1.95262e-64	0.625	4	C:cytoskeleton; C:cytoplasm; F:cytoskeletal protein binding; C:extrinsic component of membrane	IPR018979 (PFAM)	-
951	EPA018LGAA12S000142	1	BLASTX	tRNA 2-thiocytidine biosynthesis protein ttcA	Echinococcus granulosus	EUB63751.1	194	6.32114e-67	0.7	3	P:metabolic process; F:pyridoxal phosphate binding; F:catalytic activity	IPR000192 (PFAM)	-
952	EPA018LGAA12S000147	1	-	-		-	154	-	-	0	-	-	-
953	EPA018LGAA12S000163	1	-	-		-	71	-	-	0	-	-	-
954	EPA018LGAA12S000168	1	BLASTX	hypothetical protein CLF_106977	Clonorchis sinensis	GAA51896.1	176	9.69541e-86	0.6529	1	F:zinc ion binding	-	-
955	EPA018LGAA12S000171	1	-	-		-	61	-	-	0	-	-	-
956	EPA018LGAA12S000172	1	-	-		-	149	-	-	0	-	-	-
957	EPA018LGAA12S000177	1	-	-		-	91	-	-	0	-	-	-
958	EPA018LGAA12S000179	1	BLASTX	PREDICTED: uncharacterized protein LOC102808974	Saccoglossus kowalevskii	XP_006821141.1	158	2.42151e-06	0.48	0	-	-	-
959	EPA018LGAA12S000183	1	BLASTX	Putative glycogen	starch	EUB62187.1	54	8.88787e-18	0.704	1	F:transferase activity, transferring glycosyl groups	IPR008631 (PFAM)	-
960	EPA018LGAA12S000186	1	BLASTX	rRNA biogenesis protein RRP36	Echinococcus granulosus	CDJ18696.1	173	7.31636e-54	0.6367	0	-	IPR009292 (PFAM)	-
961	EPA018LGAA12S000191	1	BLASTX	Cytochrome c oxidase subunit VIc	Echinococcus granulosus	CDJ23570.1	87	9.78665e-32	0.698	1	F:cytochrome-c oxidase activity	IPR004204 (PFAM)	-
962	EPA018LGAA12S000192	1	BLASTX	serine:threonine protein kinase WNK1	Echinococcus granulosus	CDJ21075.1	244	1.61011e-24	0.4975	0	-	-	-
963	EPA018LGAA12S000210	1	BLASTX	PREDICTED: similar to AGAP001151-PA	Tribolium castaneum	XP_969719.1	222	8.06679e-101	0.803	1	F:protein domain specific binding	IPR023410 (PFAM)	-
964	EPA018LGAA12S000218	1	BLASTX	hypothetical protein HELRODRAFT_155886	Helobdella robusta	ESN98734.1	165	8.84408e-30	0.625	1	F:hydrolase activity	IPR001394 (PFAM)	-
965	EPA018LGAA12S000244	1	BLASTX	PREDICTED: dnaJ homolog subfamily A member 2	Sus scrofa	XP_003127042.1	227	1.41569e-153	0.989	6	P:protein folding; F:metal ion binding; F:heat shock protein binding; F:ATP binding; F:unfolded protein binding; P:response to heat	IPR001305 (PFAM); IPR002939 (PFAM)	-
966	EPA018LGAA12S000256	1	BLASTX	V type proton ATPase 116 kDa subunit a	Echinococcus granulosus	CDJ20784.1	198	1.58251e-75	0.834	3	P:ATP hydrolysis coupled proton transport; C:vacuolar proton-transporting V-type ATPase, V0 domain; F:hydrogen ion transmembrane transporter activity	IPR002490 (PFAM)	-
967	EPA018LGAA12S000257	1	BLASTX	flotillin 2	Schistosoma japonicum	CAX73900.1	112	2.39414e-90	0.834	6	C:endosome; C:cell surface; C:endocytic vesicle; P:cell adhesion; C:acrosomal membrane; C:flotillin complex	-	-
968	EPA018LGAA12S000277	1	-	-		-	134	-	-	0	-	-	-
969	EPA018LGAA12S000302	1	-	-		-	85	-	-	0	-	-	-
970	EPA018LGAA12S000310	1	-	-		-	174	-	-	0	-	-	-
971	EPA018LGAA12S000313	1	BLASTX	putative beta-actin	Kaburagia rhusicola	ADZ52965.1	212	1.18842e-111	0.931	3	C:cytoskeleton; C:cytoplasm; F:ATP binding	IPR004000 (PFAM)	-
972	EPA018LGAA12S000315	1	BLASTX	Anamorsin	Echinococcus granulosus	CDJ19133.1	141	9.79954e-31	0.626	1	C:intracellular part	IPR007785 (PFAM)	-
973	EPA018LGAA12S000320	1	BLASTX	Histone deacetylase	Echinococcus granulosus	EUB61434.1	244	1.50866e-152	0.944	9	P:histone H4 deacetylation; F:NAD-dependent histone deacetylase activity (H3-K18 specific); P:regulation of transcription, DNA-templated; F:NAD-dependent histone deacetylase activity (H3-K14 specific); P:histone H3 deacetylation; F:NAD-dependent histone deacetylase activity (H4-K16 specific); F:NAD-dependent histone deacetylase activity (H3-K9 specific); C:nucleus; P:transcription, DNA-templated	IPR023801 (PFAM)	EC:3.5.1.98
974	EPA018LGAA12S000321	1	BLASTX	expressed conserved protein	Hymenolepis microstoma	CDJ14464.1	212	9.76862e-50	0.5757	0	-	-	-
975	EPA018LGAA12S000332	1	BLASTX	elongator complex protein 2	Hymenolepis microstoma	CDJ09617.1	233	8.13691e-20	0.4625	0	-	IPR001680 (PFAM)	-
976	EPA018LGAA12S000347	1	-	-		-	78	-	-	0	-	-	-
977	EPA018LGAA12S000349	1	BLASTX	DNA excision repair protein ERCC 6	Hymenolepis microstoma	CDJ14833.1	246	3.5684e-29	0.465	4	F:[heparan sulfate]-glucosamine N-sulfotransferase activity; F:transferase activity; F:hydrolase activity; F:sulfotransferase activity	-	-
978	EPA018LGAA12S000360	1	BLASTX	Valyl-tRNA synthetase	Echinococcus granulosus	EUB61231.1	227	1.54332e-109	0.771	3	F:nucleotide binding; F:aminoacyl-tRNA ligase activity; P:tRNA aminoacylation for protein translation	IPR002300 (PFAM)	EC:6.1.1
979	EPA018LGAA12S000361	1	-	-		-	25	-	-	0	-	-	-
980	EPA018LGAA12S000362	1	BLASTX	lipopolysaccharide induced tumor necrosis	Echinococcus granulosus	CDJ20051.1	97	1.64371e-25	0.611	0	-	IPR006629 (PFAM)	-
981	EPA018LGAA12S000366	1	BLASTX	PREDICTED: similar to AGAP001151-PA	Tribolium castaneum	XP_969719.1	234	2.46611e-109	0.813	1	F:protein domain specific binding	IPR023410 (PFAM)	-
982	EPA018LGAA12S000378	1	BLASTX	A Chain A, Combining Crystallography And Molecular Dynamics: The Case Of Schistosoma Mansoni Phospholipid Glutathione Peroxidase	Schistosoma mansoni	2WGR	79	1.25798e-49	0.683	1	F:oxidoreductase activity	IPR000889 (PFAM)	-
983	EPA018LGAA12S000387	1	BLASTX	ribosomal protein L5	Spirometra erinaceieuropaei	AFM74205.1	188	9.40901e-167	0.87	4	C:ribosome; F:5S rRNA binding; F:structural constituent of ribosome; P:translation	IPR025607 (PFAM); IPR005484 (PFAM)	-
984	EPA018LGAA12S000397	1	BLASTX	AF523312_1 oncosphere-specific antigen	Taenia solium	AAM82156.1	82	1.03398e-11	0.679	0	-	IPR008860 (PFAM)	-
985	EPA018LGAA12S000399	1	BLASTX	NADH dehydrogenase subunit 3	Tropidophis haetianus	YP_002808583.1	74	8.93238e-13	0.863	4	C:respiratory chain; F:NADH dehydrogenase (ubiquinone) activity; C:mitochondrial membrane; P:electron transport chain	-	EC:1.6.5.3
986	EPA018LGAA12S000415	1	BLASTX	importin 7	Echinococcus granulosus	CDJ17342.1	203	5.86953e-75	0.682	4	C:nuclear pore; P:intracellular protein transport; F:protein transporter activity; C:nucleus	IPR001494 (PFAM)	-
987	EPA018LGAA12S000427	1	BLASTX	PREDICTED: caveolin-1 isoform X1	Python bivittatus	XP_007432119.1	74	1.687e-21	0.924	70	P:triglyceride metabolic process; P:positive regulation of calcium ion transport into cytosol; F:peptidase activator activity; F:patched binding; P:positive regulation of peptidyl-serine phosphorylation; F:nitric-oxide synthase binding; C:integral component of plasma membrane; C:apical plasma membrane; C:caveola; P:apoptotic signaling pathway; P:positive regulation of canonical Wnt signaling path…	-	-
988	EPA018LGAA12S000430	1	-	-		-	21	-	-	0	-	-	-
989	EPA018LGAA12S000432	1	-	-		-	74	-	-	0	-	-	-
990	EPA018LGAA12S000435	1	-	-		-	39	-	-	0	-	-	-
991	EPA018LGAA12S000452	1	BLASTX	mitotic spindle assembly checkpoint protein	Echinococcus granulosus	CDJ19176.1	202	1.79185e-84	0.736	4	P:negative regulation of mitotic metaphase/anaphase transition; C:protein complex; C:intracellular organelle part; P:mitotic cell cycle checkpoint	IPR003511 (PFAM)	-
992	EPA018LGAA12S000465	1	BLASTX	protocadherin 11	Echinococcus granulosus	CDJ18794.1	152	1.18242e-25	0.6	6	F:calcium ion binding; P:homophilic cell adhesion; C:integral component of membrane; P:cell adhesion; C:membrane; C:plasma membrane	-	-
993	EPA018LGAA12S000472	1	-	-		-	61	-	-	0	-	-	-
994	EPA018LGAA12S000485	1	-	-		-	76	-	-	0	-	-	-
995	EPA018LGAA12S000486	1	BLASTX	chaperonin containing tcp1	Spirometra erinaceieuropaei	AFM74228.1	166	2.75036e-143	0.855	4	C:cytoplasm; P:protein folding; F:ATP binding; F:unfolded protein binding	IPR002423 (PFAM)	-
996	EPA018LGAA12S000488	1	BLASTX	Splicing factor, arginine/serine-rich	Echinococcus granulosus	EUB63643.1	238	2.76654e-25	0.637	1	F:nucleic acid binding	IPR000061 (PFAM)	-
997	EPA018LGAA12S000492	1	BLASTX	PREDICTED: tripartite motif-containing protein 38-like	Sorex araneus	XP_004622143.1	49	2.8779e-12	0.97	0	-	-	-
998	EPA018LGAA12S000501	1	-	-		-	53	-	-	0	-	-	-
999	EPA018LGAA12S000502	1	BLASTX	dihydrofolate reductase	Echinococcus granulosus	CDJ24297.1	195	1.76546e-74	0.65	6	F:dihydrofolate reductase activity; P:oxidation-reduction process; P:nucleotide biosynthetic process; P:glycine biosynthetic process; F:oxidoreductase activity; F:NADP binding	IPR001796 (PFAM)	-
1000	EPA018LGAA12S000509	1	BLASTX	adenylyl cyclase associated protein	Hymenolepis microstoma	CDJ13616.1	194	5.12718e-46	0.584	3	F:actin binding; P:cytoskeleton organization; P:cell morphogenesis	IPR013992 (PFAM)	-
1001	EPA018LGAA12S000527	1	BLASTX	hypothetical protein EGR_03821	Echinococcus granulosus	EUB61335.1	93	5.14473e-19	0.78	1	C:proteasome complex	-	-
1002	EPA018LGAA12S000530	1	BLASTX	E3 ubiquitin protein ligase MARCH5	Echinococcus granulosus	CDJ24177.1	251	1.60711e-74	0.628	2	F:zinc ion binding; F:ligase activity	IPR011016 (PFAM)	-
1003	EPA018LGAA12S000539	1	BLASTX	ubiquitin carboxyl-terminal hydrolase 4/11/15	Clonorchis sinensis	GAA52307.1	146	1.42119e-18	0.536	6	P:proteolysis; F:hydrolase activity; F:cysteine-type peptidase activity; F:peptidase activity; F:ubiquitin thiolesterase activity; P:ubiquitin-dependent protein catabolic process	IPR006615 (PFAM)	-
1004	EPA018LGAA12S000544	1	BLASTX	ubiquitin associated protein 2	Echinococcus granulosus	CDJ18526.1	247	3.66264e-22	0.51	0	-	-	-
1005	EPA018LGAA12S000560	1	BLASTX	ubiquitin fold modifier conjugating enzyme	Echinococcus granulosus	CDJ18712.1	163	1.02175e-104	0.907	0	-	IPR014806 (PFAM)	-
1006	EPA018LGAA12S000561	1	-	-		-	236	-	-	0	-	-	-
1007	EPA018LGAA12S000567	1	BLASTX	ClpB caseinolytic peptidase B homolog	Schistosoma japonicum	CAX74047.1	220	5.63525e-40	0.633	2	F:hydrolase activity; F:nucleotide binding	IPR002110 (PFAM)	-
1008	EPA018LGAA12S000568	1	BLASTX	60S ribosomal protein L10a	Taenia asiatica	ABN14902.1	133	6.45496e-81	0.878	5	F:structural constituent of ribosome; F:RNA binding; F:hydrolase activity; C:large ribosomal subunit; P:translation	IPR028364 (PFAM)	-
1009	EPA018LGAA12S000569	1	BLASTX	Ribosomal protein S6 kinase beta-1	Echinococcus granulosus	EUB61632.1	234	1.04442e-109	0.797	3	P:protein phosphorylation; F:ATP binding; F:protein serine/threonine kinase activity	IPR000719 (PFAM)	EC:2.7.11
1010	EPA018LGAA12S000578	1	BLASTX	eukaryotic translation initiation factor 3	Echinococcus granulosus	CDJ21256.1	245	1.65616e-132	0.766	1	C:cytoplasm	IPR019382 (PFAM)	-
1011	EPA018LGAA12S000587	1	BLASTX	beta catenin protein 1	Echinococcus granulosus	CDJ24382.1	193	3.32998e-87	0.665	0	-	-	-
1012	EPA018LGAA12S000600	1	-	-		-	81	-	-	0	-	-	-
1013	EPA018LGAA12S000610	1	-	-		-	73	-	-	0	-	-	-
1014	EPA018LGAA12S000621	1	BLASTX	collagen type XI alpha 2	Echinococcus granulosus	CDJ21584.1	224	2.71855e-41	0.518	2	F:extracellular matrix structural constituent; C:collagen	-	-
1015	EPA018LGAA12S000625	1	BLASTX	gag-pol polyprotein, partial	Leptopilina clavipes	ADV03170.1	162	2.46652e-25	0.702	5	F:RNA binding; P:RNA-dependent DNA replication; F:RNA-directed DNA polymerase activity; F:nucleic acid binding; P:DNA integration	-	-
1016	EPA018LGAA12S000635	1	BLASTX	calcium binding mitochondrial carrier protein	Hymenolepis microstoma	CDJ11712.1	70	3.51486e-15	0.625	1	F:calcium ion binding	IPR011992 (PFAM)	-
1017	EPA018LGAA12S000645	1	BLASTX	60S ribosomal protein L13a	Spirometra erinaceieuropaei	AFX72999.1	202	3.38457e-119	0.892	3	F:structural constituent of ribosome; C:large ribosomal subunit; P:translation	IPR005822 (PFAM)	-
1018	EPA018LGAA12S000648	1	BLASTX	heterogeneous nuclear ribonucleoprotein U-like protein 1	Clonorchis sinensis	GAA49212.1	611	3.14121e-08	0.5686	4	F:nucleic acid binding; P:response to virus; C:ribonucleoprotein complex; P:RNA processing	0	-
1019	EPA018LGAA12S000660	1	-	-		-	66	-	-	0	-	-	-
1020	EPA018LGAA12S000662	1	InterProScan	AT hook, DNA-binding motif	-	PF02178 (PFAM)	230	-	-	0	-	IPR017956 (PFAM)	-
1021	EPA018LGAA12S000669	1	-	-		-	52	-	-	0	-	-	-
1022	EPA018LGAA12S000672	1	BLASTX	ribosomal protein S13	Spirometra erinaceieuropaei	AFM74208.1	147	1.46557e-40	0.94	3	C:ribosome; F:structural constituent of ribosome; P:translation	IPR001478 (PFAM)	-
1023	EPA018LGAA12S000676	1	-	-		-	94	-	-	0	-	-	-
1024	EPA018LGAA12S000680	1	-	-		-	35	-	-	0	-	-	-
1025	EPA018LGAA12S000688	1	-	-		-	56	-	-	0	-	-	-
1026	EPA018LGAA12S000696	1	-	-		-	38	-	-	0	-	-	-
1027	EPA018LGAA12S000704	1	-	-		-	61	-	-	0	-	-	-
1028	EPA018LGAA12S000705	1	-	-	-	-	63	-	-	0	-	-	-
1029	EPA018LGAA12S000713	1	BLASTX	hypothetical protein EGR_08637	Echinococcus granulosus	EUB56515.1	210	2.91448e-15	0.785	0	-	-	-
1030	EPA018LGAA12S000714	1	-	-		-	232	-	-	0	-	-	-
1031	EPA018LGAA12S000715	1	BLASTX	splicing factor u2af 35 kda subunit	Echinococcus granulosus	CDJ19527.1	94	1.64412e-93	0.783	4	F:RNA binding; C:nucleus; F:nucleotide binding; F:zinc ion binding	PF13893 (PFAM)	-
1032	EPA018LGAA12S000718	1	-	-		-	221	-	-	0	-	-	-
1033	EPA018LGAA12S000724	1	BLASTX	tropomyosin	Echinococcus granulosus	CDJ17436.1	213	2.9549e-16	0.59	0	-	IPR000533 (PFAM)	-
1034	EPA018LGAA12S000743	1	-	-		-	97	-	-	0	-	-	-
1035	EPA018LGAA12S000744	1	BLASTX	AntigenB like protein	Hymenolepis microstoma	CDJ10949.1	133	9.41077e-09	0.52	0	-	-	-
1036	EPA018LGAA12S000752	1	BLASTX	Leukocyte receptor cluster member	Echinococcus granulosus	EUB55951.1	257	9.51293e-55	0.577	0	-	-	-
1037	EPA018LGAA12S000759	1	BLASTX	elongation factor 1 alpha	Spirometra erinaceieuropaei	AFX72984.1	158	6.97441e-104	0.917	6	F:translation elongation factor activity; P:translational elongation; P:GTP catabolic process; F:GTPase activity; C:cytoplasm; F:GTP binding	IPR000795 (PFAM)	-
1038	EPA018LGAA12S000765	1	-	-		-	41	-	-	0	-	-	-
1039	EPA018LGAA12S000768	1	BLASTX	ribosomal protein L5	Spirometra erinaceieuropaei	AFM74205.1	225	1.47617e-149	0.886	4	C:ribosome; F:5S rRNA binding; F:structural constituent of ribosome; P:translation	IPR025607 (PFAM); IPR005484 (PFAM)	-
1040	EPA018LGAA12S000777	1	BLASTX	PREDICTED: GTP-binding protein 2	Latimeria chalumnae	XP_006010350.1	51	6.58066e-07	0.79	0	-	-	-
1041	EPA018LGAA12S000786	1	-	-		-	98	-	-	0	-	-	-
1042	EPA018LGAA12S000793	1	-	-		-	54	-	-	0	-	-	-
1043	EPA018LGAA12S000795	1	BLASTX	PREDICTED: nitric oxide synthase-interacting protein isoform X1	Python bivittatus	XP_007424197.1	114	7.46269e-74	0.967	2	C:nucleus; C:cytoplasm	IPR027799 (PFAM)	-
1044	EPA018LGAA12S000815	1	-	-		-	91	-	-	0	-	-	-
1045	EPA018LGAA12S000821	1	-	-		-	71	-	-	0	-	-	-
1046	EPA018LGAA12S000822	1	-	-		-	94	-	-	0	-	-	-
1047	EPA018LGAA12S000826	1	BLASTX	putative hect domain and RCC1-like domain 2	Danaus plexippus	EHJ66823.1	90	3.56091e-47	0.694	7	F:SUMO binding; P:DNA repair; F:ubiquitin protein ligase binding; F:ubiquitin-protein ligase activity; P:protein ubiquitination; C:cytoplasm; C:nucleus	IPR000569 (PFAM)	EC:6.3.2.19
1048	EPA018LGAA12S000827	1	BLASTX	microlepidin-1 precursor	Latrodectus hesperus	ADV40356.1	86	5.70803e-13	0.603	1	C:extracellular region	-	-
1049	EPA018LGAA12S000831	1	-	-		-	221	-	-	0	-	-	-
1050	EPA018LGAA12S000836	1	BLASTX	glycyl tRNA synthetase	Hymenolepis microstoma	CDJ12843.1	240	6.17365e-85	0.791	4	P:glycyl-tRNA aminoacylation; F:ATP binding; C:cytoplasm; F:glycine-tRNA ligase activity	IPR002314 (PFAM); IPR000738 (PFAM)	EC:6.1.1.14
1051	EPA018LGAA12S000847	1	BLASTX	nicotinamide phosphoribosyltransferase	Echinococcus multilocularis	CDI70794.1	225	1.74734e-112	0.829	4	C:cytoplasm; F:nicotinate phosphoribosyltransferase activity; F:nicotinate-nucleotide diphosphorylase (carboxylating) activity; P:NAD biosynthetic process	IPR007229 (PFAM)	EC:2.4.2.19; EC:2.4.2.11
1052	EPA018LGAA12S000848	1	BLASTX	Transmembrane 9 superfamily member	Echinococcus granulosus	EUB64061.1	56	1.35559e-11	0.86	1	C:integral component of membrane	-	-
1053	EPA018LGAA12S000852	1	BLASTX	Charged multivesicular body protein	Echinococcus granulosus	EUB54721.1	192	1.65303e-71	0.695	1	P:protein transport	IPR005024 (PFAM)	-
1054	EPA018LGAA12S000861	1	BLASTX	tetratricopeptide repeat protein 14	Echinococcus granulosus	CDJ20345.1	167	5.65666e-12	0.78	0	-	-	-
1055	EPA018LGAA12S000870	1	BLASTX	39S ribosomal protein L38	Echinococcus granulosus	EUB59349.1	246	3.17263e-64	0.554	1	C:ribosome	IPR008914 (PFAM)	-
1056	EPA018LGAA12S000871	1	BLASTX	Vacuolar protein sorting-associated protein	Echinococcus granulosus	EUB63890.1	124	5.52785e-18	0.542	0	-	IPR007262 (PFAM)	-
1057	EPA018LGAA12S000873	1	BLASTX	PREDICTED: ras-related protein Rap-1A isoform X1	Myotis brandtii	XP_005860070.1	184	1.59498e-112	0.995	16	P:platelet activation; P:activation of MAPKK activity; F:protein transporter activity; P:neurotrophin TRK receptor signaling pathway; P:energy reserve metabolic process; F:GTP binding; P:protein transport; P:GTP catabolic process; P:regulation of insulin secretion; C:cytosol; F:Ras GTPase binding; P:small GTPase mediated signal transduction; C:guanyl-nucleotide exchange factor complex; F:protein …	IPR001806 (PFAM)	-
1058	EPA018LGAA12S000876	1	BLASTX	Pyridoxal phosphate dependent transferase, major region, subdomain 1	Hymenolepis microstoma	CDJ10315.1	204	9.50151e-74	0.709	3	P:metabolic process; F:pyridoxal phosphate binding; F:catalytic activity	IPR000192 (PFAM)	-
1059	EPA018LGAA12S000882	1	BLASTX	oxalate:formate antiporter	Echinococcus granulosus	CDJ18820.1	197	2.57903e-08	0.53	0	-	-	-
1060	EPA018LGAA12S000901	1	BLASTX	nucleolin	Hymenolepis microstoma	CDJ13245.1	58	3.78563e-10	0.7367	0	-	-	-
1061	EPA018LGAA12S000904	1	BLASTX	zinc finger protein	Echinococcus granulosus	CDJ25591.1	179	3.33893e-22	0.627	1	F:nucleic acid binding	PF13465 (PFAM)	-
1062	EPA018LGAA12S000908	1	BLASTX	histone acetyltransferase KAT2B	Echinococcus granulosus	CDJ17276.1	235	5.74814e-108	0.613	5	P:regulation of transcription, DNA-templated; P:histone acetylation; F:histone acetyltransferase activity; C:nucleus; F:N-acetyltransferase activity	IPR009464 (PFAM)	-
1063	EPA018LGAA12S000925	1	-	-		-	36	-	-	0	-	-	-
1064	EPA018LGAA12S000931	1	BLASTX	Ribosomal RNA-processing protein 8	Echinococcus granulosus	EUB62968.1	110	5.88617e-43	0.678	15	P:cellular macromolecule metabolic process; F:transferase activity, transferring phosphorus-containing groups; P:chromatin silencing at rDNA; F:methyltransferase activity; P:intrinsic apoptotic signaling pathway by p53 class mediator; C:chromatin silencing complex; C:cytoplasm; C:nucleolus; P:primary metabolic process; C:rDNA heterochromatin; P:cellular response to glucose starvation; P:regulatio…	IPR007823 (PFAM)	-
1065	EPA018LGAA12S000932	1	BLASTX	PREDICTED: uncharacterized protein LOC102306102	Haplochromis burtoni	XP_005952152.1	191	2.052e-08	0.46	0	-	-	-
1066	EPA018LGAA12S000938	1	-	-		-	47	-	-	0	-	-	-
1067	EPA018LGAA12S000943	1	-	-		-	69	-	-	0	-	-	-
1068	EPA018LGAA12S000948	1	BLASTX	oxalate:formate antiporter	Echinococcus granulosus	CDJ18820.1	177	2.32972e-06	0.51	0	-	-	-
1069	EPA018LGAA12S000971	1	-	-		-	233	-	-	0	-	-	-
1070	EPA018LGAA12S000974	1	BLASTX	adhesion regulating molecule 1	Echinococcus granulosus	CDJ18869.1	248	9.48282e-55	0.694	2	C:cytoplasm; C:nucleus	IPR006773 (PFAM)	-
1071	EPA018LGAA12S000976	1	BLASTX	ribosomal protein S18	Taenia asiatica	ABN14904.1	153	3.02769e-82	0.955	4	C:ribosome; F:structural constituent of ribosome; P:translation; F:rRNA binding	IPR001892 (PFAM)	-
1072	EPA018LGAA12S000979	1	BLASTX	tropomyosin	Echinococcus granulosus	CDJ17574.1	180	9.13378e-45	0.938	0	-	IPR000533 (PFAM)	-
1073	EPA018LGAA12S001009	1	BLASTX	stringent starvation protein A	Echinococcus granulosus	CDJ25309.1	163	2.33355e-38	0.57	1	F:transferase activity	IPR004046 (PFAM)	-
1074	EPA018LGAA12S001012	1	BLASTX	Importin-7	Echinococcus granulosus	EUB64504.1	253	1.78784e-84	0.626	5	C:nuclear pore; P:intracellular protein transport; F:protein transporter activity; P:transport; C:nucleus	-	-
1075	EPA018LGAA12S001021	1	BLASTX	hypothetical protein EGR_01921	Echinococcus granulosus	EUB63117.1	81	1.12836e-32	0.853	0	-	IPR007915 (PFAM)	-
1076	EPA018LGAA12S001022	1	BLASTX	Basigin	Echinococcus granulosus	EUB61971.1	109	1.71865e-30	0.737	1	C:membrane	-	-
1077	EPA018LGAA12S001025	1	BLASTX	programmed cell death protein	Spirometra erinaceieuropaei	AFM74200.1	125	4.24574e-88	0.729	1	F:calcium ion binding	IPR011992 (PFAM); IPR002048 (PFAM)	-
1078	EPA018LGAA12S001026	1	InterProScan	Taeniidae antigen	-	PF05596 (PFAM)	65	-	-	0	-	IPR008860 (PFAM)	-
1079	EPA018LGAA12S001033	1	-	-		-	53	-	-	0	-	-	-
1080	EPA018LGAA12S001049	1	BLASTX	Para hydroxybenzoate polyprenyltransferase	Echinococcus multilocularis	CDI70780.1	223	2.21835e-81	0.736	0	-	IPR000537 (PFAM)	-
1081	EPA018LGAA12S001050	1	BLASTX	phosphatidylinositol 45 bisphosphate 3 kinase	Echinococcus granulosus	CDJ21602.1	197	1.61927e-29	0.5957	1	F:transferase activity, transferring phosphorus-containing groups	-	-
1082	EPA018LGAA12S001051	1	BLASTX	lactate dehydrogease	Spirometra erinaceieuropaei	ADK62519.1	170	1.15683e-139	0.809	5	C:cytoplasm; P:cellular carbohydrate metabolic process; F:L-lactate dehydrogenase activity; P:glycolysis; P:oxidation-reduction process	IPR001236 (PFAM); IPR022383 (PFAM)	EC:1.1.1.27
1083	EPA018LGAA12S001056	1	BLASTX	PREDICTED: c-1-tetrahydrofolate synthase, cytoplasmic-like	Strongylocentrotus purpuratus	XP_785404.3	200	5.01002e-23	0.556	9	P:cellular biosynthetic process; P:oxidation-reduction process; P:primary metabolic process; P:single-organism cellular process; C:mitochondrion; P:single-organism biosynthetic process; P:small molecule metabolic process; F:catalytic activity; P:organonitrogen compound biosynthetic process	IPR020630 (PFAM)	-
1084	EPA018LGAA12S001065	1	-	-		-	242	-	-	0	-	-	-
1085	EPA018LGAA12S001073	1	BLASTX	huntingtin interacting protein 1	Hymenolepis microstoma	CDJ14086.1	77	8.96878e-13	0.786	11	C:membrane; P:clathrin coat assembly; F:phosphatidylinositol binding; P:activation of cysteine-type endopeptidase activity involved in apoptotic process; C:Golgi apparatus; F:actin binding; F:clathrin binding; P:positive regulation of receptor-mediated endocytosis; C:cytoskeleton; C:clathrin-coated vesicle; F:structural constituent of cytoskeleton	-	-
1086	EPA018LGAA12S001075	1	BLASTX	V-type H+-transporting ATPase subunit B	Clonorchis sinensis	GAA47396.1	189	8.37861e-127	0.933	16	F:proton-transporting ATPase activity, rotational mechanism; P:transferrin transport; P:phagosome maturation; P:ATP metabolic process; P:insulin receptor signaling pathway; P:cellular iron ion homeostasis; C:proton-transporting V-type ATPase, V1 domain; P:ATP hydrolysis coupled proton transport; C:microvillus; C:melanosome; C:Golgi apparatus; C:cytosol; P:interaction with host; C:integral compone…	IPR000194 (PFAM); IPR000793 (PFAM)	-
1087	EPA018LGAA12S001088	1	BLASTX	60S ribosomal protein L26	Echinococcus granulosus	EUB62424.1	142	8.9822e-66	0.895	3	F:structural constituent of ribosome; C:large ribosomal subunit; P:translation	-	-
1088	EPA018LGAA12S001094	1	BLASTX	eukaryotic translation initiation factor 4E	Echinococcus granulosus	CDJ16394.1	191	3.94047e-81	0.701	2	F:RNA binding; P:translation	IPR001040 (PFAM)	-
1089	EPA018LGAA12S001104	1	-	-		-	61	-	-	0	-	-	-
1090	EPA018LGAA12S001110	1	-	-		-	74	-	-	0	-	-	-
1091	EPA018LGAA12S001114	1	-	-		-	117	-	-	0	-	-	-
1092	EPA018LGAA12S001132	1	BLASTX	Sugar transporter ERD6-like protein	Echinococcus granulosus	EUB64518.1	196	1.35734e-67	0.606	14	F:transporter activity; C:integral component of membrane; C:membrane; P:carbohydrate transport; F:sequence-specific DNA binding transcription factor activity; C:nucleus; P:transport; F:nucleic acid binding; F:substrate-specific transmembrane transporter activity; F:zinc ion binding; F:transmembrane transporter activity; P:regulation of transcription, DNA-templated; P:transmembrane transport; F:me…	IPR005828 (PFAM)	-
1093	EPA018LGAA12S001149	1	-	-		-	270	-	-	0	-	-	-
1094	EPA018LGAA12S001171	1	BLASTX	dna directed rna polymerases i ii and iii	Echinococcus granulosus	CDJ20807.1	87	5.61196e-64	0.871	4	F:DNA-directed RNA polymerase activity; C:RNA polymerase complex; F:DNA binding; P:transcription, DNA-templated	IPR006110 (PFAM)	EC:2.7.7.6
1095	EPA018LGAA12S001189	1	-	-		-	176	-	-	0	-	-	-
1096	EPA018LGAA12S001190	1	BLASTX	flap endonuclease 1	Hymenolepis microstoma	CDJ14223.1	234	7.21861e-125	0.815	10	F:5'-3' exonuclease activity; P:nucleic acid phosphodiester bond hydrolysis; C:mitochondrion; C:nucleolus; P:base-excision repair; P:DNA replication, removal of RNA primer; F:5'-flap endonuclease activity; F:DNA binding; F:magnesium ion binding; C:nucleoplasm	IPR006086 (PFAM)	-
1097	EPA018LGAA12S001194	1	-	-		-	214	-	-	0	-	-	-
1098	EPA018LGAA12S001198	1	-	-		-	227	-	-	0	-	-	-
1099	EPA018LGAA12S001211	1	BLASTX	DCC interacting protein 13 beta	Echinococcus granulosus	CDJ16002.1	81	1.1188e-06	0.51	0	-	-	-
1100	EPA018LGAA12S001215	1	BLASTX	UTP glucose 1 phosphate uridylyltransferase	Echinococcus granulosus	CDJ16724.1	188	5.4873e-108	0.717	1	F:transferase activity	IPR002618 (PFAM)	-
1101	EPA018LGAA12S001216	1	-	-		-	42	-	-	0	-	-	-
1102	EPA018LGAA12S001219	1	BLASTX	Liprin-alpha-3	Echinococcus granulosus	EUB65029.1	228	4.02884e-134	0.907	5	C:cell surface; C:cytoplasm; P:cell-matrix adhesion; C:synapse; F:protein binding	IPR011510 (PFAM); IPR021129 (PFAM)	-
1103	EPA018LGAA12S001222	1	BLASTX	Mn-SOD	Spirometra erinaceieuropaei	AAT79388.1	177	2.22702e-160	0.843	4	F:metal ion binding; P:superoxide metabolic process; F:superoxide dismutase activity; P:oxidation-reduction process	IPR019831 (PFAM); IPR019832 (PFAM)	EC:1.15.1.1
1104	EPA018LGAA12S001232	1	-	-		-	74	-	-	0	-	-	-
1105	EPA018LGAA12S001235	1	BLASTX	plerocercoid growth factor/cysteine protease	Spirometra erinaceieuropaei	BAB62718.1	43	1.70685e-07	0.68	1	F:hydrolase activity	-	-
1106	EPA018LGAA12S001238	1	-	-		-	143	-	-	0	-	-	-
1107	EPA018LGAA12S001244	1	-	-		-	89	-	-	0	-	-	-
1108	EPA018LGAA12S001261	1	-	-		-	51	-	-	0	-	-	-
1109	EPA018LGAA12S001262	1	-	-		-	120	-	-	0	-	-	-
1110	EPA018LGAA12S001263	1	-	-		-	217	-	-	0	-	-	-
1111	EPA018LGAA12S001264	1	-	-		-	96	-	-	0	-	-	-
1112	EPA018LGAA12S001274	1	BLASTX	DNA-directed RNA polymerase II subunit RPB4	Clonorchis sinensis	GAA47564.1	70	1.07191e-63	0.835	6	F:DNA-directed RNA polymerase activity; P:protein phosphorylation; F:protein kinase activity; C:DNA-directed RNA polymerase II, core complex; F:nucleotide binding; P:transcription from RNA polymerase II promoter	-	EC:2.7.7.6
1113	EPA018LGAA12S001277	1	BLASTX	hypothetical protein EGK_20684	Macaca mulatta	EHH30878.1	87	6.86758e-53	0.998	26	P:determination of adult lifespan; C:nucleoplasm; C:polytene chromosome; P:regulation of cell shape; P:osteoblast differentiation; P:cell adhesion; P:response to hormone; P:positive regulation of growth rate; P:cellular response to DNA damage stimulus; F:oxidoreductase activity, acting on the CH-CH group of donors; C:extracellular region; C:nucleosome; C:cytoplasm; F:protein heterodimerization ac…	IPR007125 (PFAM)	-
1114	EPA018LGAA12S001287	1	BLASTX	Centaurin-gamma-1A	Echinococcus granulosus	EUB64620.1	246	5.37725e-121	0.807	18	C:cell periphery; F:zinc ion binding; C:membrane; P:cellular response to reactive oxygen species; C:PML body; F:polyubiquitin binding; F:GTP binding; F:phospholipid binding; P:GTP catabolic process; C:cytoplasm; P:proteasome-mediated ubiquitin-dependent protein catabolic process; P:small GTPase mediated signal transduction; P:regulation of ARF GTPase activity; P:PML body organization; P:protein i…	IPR001806 (PFAM)	-
1115	EPA018LGAA12S001291	1	BLASTX	TPA: endonuclease-reverse transcriptase	Schistosoma mansoni	CAJ00244.1	78	2.87938e-11	0.562	0	-	-	-
1116	EPA018LGAA12S001294	1	BLASTX	Nuclear factor of activated T-cells 5	Echinococcus granulosus	EUB60532.1	110	1.65661e-20	0.56	3	P:regulation of transcription, DNA-templated; C:nucleus; F:sequence-specific DNA binding transcription factor activity	IPR002909 (PFAM)	-
1117	EPA018LGAA12S001295	1	BLASTX	coiled coil domain containing protein 149	Echinococcus granulosus	CDJ22235.1	214	8.58447e-37	0.565	0	-	IPR019179 (PFAM)	-
1118	EPA018LGAA12S001306	1	BLASTX	Sodium/potassium-transporting ATPase subunit alpha	Echinococcus granulosus	EUB57119.1	233	3.84875e-136	0.884	7	F:metal ion binding; P:ATP biosynthetic process; F:sodium:potassium-exchanging ATPase activity; C:integral component of membrane; P:potassium ion transport; F:ATP binding; P:sodium ion transport	IPR004014 (PFAM); IPR008250 (PFAM)	EC:3.6.3.9
1119	EPA018LGAA12S001316	1	BLASTX	Kelch-like protein	Echinococcus granulosus	EUB60881.1	65	3.03075e-14	0.528	0	-	-	-
1120	EPA018LGAA12S001330	1	-	-		-	203	-	-	0	-	-	-
1121	EPA018LGAA12S001333	1	BLASTX	PREDICTED: similar to AGAP001151-PA	Tribolium castaneum	XP_969719.1	233	4.61281e-109	0.813	1	F:protein domain specific binding	IPR023410 (PFAM)	-
1122	EPA018LGAA12S001335	1	-	-		-	214	-	-	0	-	-	-
1123	EPA018LGAA12S001336	1	BLASTX	Mastin	Hymenolepis microstoma	CDJ06798.1	239	2.22863e-27	0.447	6	P:proteolysis; F:serine-type endopeptidase activity; F:catalytic activity; F:serine-type peptidase activity; F:hydrolase activity; F:peptidase activity	IPR001254 (PFAM)	-
1124	EPA018LGAA12S001338	1	BLASTX	Serine/threonine-protein phosphatase 2A regulatory subunit A beta isoform	Echinococcus granulosus	EUB61685.1	236	3.50432e-96	0.806	0	-	-	-
1125	EPA018LGAA12S001340	1	-	-		-	38	-	-	0	-	-	-
1126	EPA018LGAA12S001346	1	BLASTX	zinc finger protein 91	Echinococcus granulosus	CDJ23432.1	217	7.62438e-85	0.572	0	-	PF13465 (PFAM); PF13894 (PFAM)	-
1127	EPA018LGAA12S001372	1	BLASTX	expressed conserved protein	Hymenolepis microstoma	CDJ15538.1	137	4.59046e-18	0.539	0	-	-	-
1128	EPA018LGAA12S001373	1	BLASTX	PDZ and LIM domain protein Zasp	Echinococcus granulosus	CDJ19255.1	230	4.09115e-47	0.591	2	F:metal ion binding; F:zinc ion binding	IPR001478 (PFAM)	-
1129	EPA018LGAA12S001379	1	BLASTX	hypothetical protein HmN_000623600	Hymenolepis microstoma	CDJ07082.1	211	8.65767e-08	0.47	0	-	-	-
1130	EPA018LGAA12S001387	1	BLASTX	4-hydroxybutyrate coenzyme A transferase	Echinococcus granulosus	EUB56285.1	234	1.6282e-130	0.735	2	P:acetyl-CoA metabolic process; F:acetate CoA-transferase activity	IPR003702 (PFAM)	EC:2.8.3.8
1131	EPA018LGAA12S001400	1	BLASTX	AntigenB like protein	Hymenolepis microstoma	CDJ10949.1	94	7.50919e-08	0.52	0	-	-	-
1132	EPA018LGAA12S001401	1	BLASTX	ATP synthase subunit beta, mitochondrial	Hymenolepis microstoma	CDJ08371.1	252	4.73634e-114	0.918	5	F:proton-transporting ATP synthase activity, rotational mechanism; P:ATP hydrolysis coupled proton transport; C:proton-transporting ATP synthase complex, catalytic core F(1); P:ATP synthesis coupled proton transport; F:ATP binding	IPR004100 (PFAM); IPR000194 (PFAM)	-
1133	EPA018LGAA12S001405	1	-	-	-	-	81	-	-	0	-	-	-
1134	EPA018LGAA12S001408	1	-	-		-	73	-	-	0	-	-	-
1135	EPA018LGAA12S001414	1	BLASTX	expressed protein	Hymenolepis microstoma	CDJ07063.1	216	7.98122e-61	0.6171	0	-	-	-
1136	EPA018LGAA12S001416	1	BLASTX	Importin-7	Echinococcus granulosus	EUB64504.1	220	2.80618e-103	0.709	4	C:nuclear pore; P:intracellular protein transport; F:protein transporter activity; C:nucleus	-	-
1137	EPA018LGAA12S001419	1	-	-		-	69	-	-	0	-	-	-
1138	EPA018LGAA12S001420	1	-	-		-	75	-	-	0	-	-	-
1139	EPA018LGAA12S001427	1	-	-		-	53	-	-	0	-	-	-
1140	EPA018LGAA12S001433	1	-	-		-	245	-	-	0	-	-	-
1141	EPA018LGAA12S001434	1	BLASTX	hypothetical protein CLF_111203	Clonorchis sinensis	GAA56606.1	131	5.58998e-15	0.4875	2	F:actin binding; P:actin cytoskeleton organization	IPR005455 (PFAM)	-
1142	EPA018LGAA12S001435	1	-	-		-	59	-	-	0	-	-	-
1143	EPA018LGAA12S001441	1	BLASTX	regulator of nonsense transcripts 1	Hymenolepis microstoma	CDJ12545.1	119	1.45475e-55	0.644	1	F:hydrolase activity	IPR006434 (PFAM)	-
1144	EPA018LGAA12S001442	1	BLASTX	golgi snare bet1	Echinococcus granulosus	CDJ21770.1	100	1.79572e-19	0.63	2	P:negative regulation of transcription, DNA-templated; C:nucleus	-	-
1145	EPA018LGAA12S001445	1	BLASTX	NADH dehydrogenase (ubiquinone) Fe S protein 2	Hymenolepis microstoma	CDJ10163.1	218	6.29102e-130	0.803	4	F:NAD binding; F:oxidoreductase activity, acting on NAD(P)H; P:oxidation-reduction process; F:quinone binding	IPR001135 (PFAM)	-
1146	EPA018LGAA12S001450	1	BLASTX	SJCHGC09311 protein	Schistosoma japonicum	AAW24805.1	226	7.32838e-95	0.713	1	F:transferase activity, transferring acyl groups	-	-
1147	EPA018LGAA12S001465	1	InterProScan	Fibronectin, type III	-	PF00041 (PFAM)	197	-	-	0	-	IPR003961 (PFAM)	-
1148	EPA018LGAA12S001472	1	BLASTX	Major egg antigen p40	Echinococcus granulosus	CDJ16929.1	221	1.31242e-30	0.65	0	-	IPR002068 (PFAM)	-
1149	EPA018LGAA12S001476	1	BLASTX	nuclear autoantigenic sperm protein	Spirometra erinaceieuropaei	AFM74221.1	236	4.12859e-163	0.658	0	-	IPR019544 (PFAM)	-
1150	EPA018LGAA12S001477	1	BLASTX	actin related protein 2:3 complex subunit 1A:1B	Hymenolepis microstoma	CDJ09406.1	58	2.16242e-18	0.805	3	P:regulation of actin filament polymerization; C:cytoskeleton; F:actin binding	-	-
1151	EPA018LGAA12S001480	1	-	-		-	137	-	-	0	-	-	-
1152	EPA018LGAA12S001481	1	BLASTX	Guanine nucleotide-binding protein G(o) subunit alpha	Echinococcus granulosus	EUB58065.1	191	5.00095e-132	0.943	7	F:signal transducer activity; F:metal ion binding; P:GTP catabolic process; F:G-protein beta/gamma-subunit complex binding; F:GTPase activity; P:adenylate cyclase-modulating G-protein coupled receptor signaling pathway; F:GTP binding	IPR001019 (PFAM)	-
1153	EPA018LGAA12S001482	1	BLASTX	huntingtin interacting protein 1	Echinococcus granulosus	CDJ24906.1	198	1.66562e-31	0.5833	0	-	-	-
1154	EPA018LGAA12S001486	1	-	-		-	92	-	-	0	-	-	-
1155	EPA018LGAA12S001495	1	-	-	-	-	67	-	-	0	-	-	-
1156	EPA018LGAA12S001501	1	BLASTX	innexin unc 9	Hymenolepis microstoma	CDJ11677.1	200	1.97913e-102	0.708	1	C:gap junction	IPR000990 (PFAM)	-
1157	EPA018LGAA12S001505	1	-	-		-	72	-	-	0	-	-	-
1158	EPA018LGAA12S001509	1	BLASTX	Serine/threonine-protein kinase tousled-like protein	Echinococcus granulosus	EUB65001.1	167	3.21795e-07	0.56	0	-	-	-
1159	EPA018LGAA12S001513	1	BLASTX	actin depolymerizing factor	Echinococcus granulosus	CDJ21633.1	99	1.87342e-40	0.667	4	F:actin binding; P:actin filament depolymerization; C:actin cytoskeleton; C:intracellular	-	-
1160	EPA018LGAA12S001522	1	-	-		-	133	-	-	0	-	-	-
1161	EPA018LGAA12S001523	1	BLASTX	ADP ribosylation factor binding protein GGA1	Echinococcus granulosus	CDJ24360.1	187	3.36918e-65	0.686	2	P:intracellular protein transport; C:intracellular	IPR002014 (PFAM)	-
1162	EPA018LGAA12S001527	1	BLASTX	sphingomyelin synthase protein 1	Echinococcus granulosus	CDJ20744.1	243	2.94694e-30	0.559	3	F:molecular_function; P:biological_process; C:cellular_component	IPR021129 (PFAM)	-
1163	EPA018LGAA12S001531	1	BLASTX	hypothetical protein HELRODRAFT_173260	Helobdella robusta	ESO03559.1	108	1.43683e-55	0.85	6	C:mitochondrial intermembrane space; C:respiratory chain; F:electron carrier activity; F:iron ion binding; F:heme binding; P:electron transport chain	IPR003088 (PFAM)	-
1164	EPA018LGAA12S001538	1	-	-		-	67	-	-	0	-	-	-
1165	EPA018LGAA12S001542	1	-	-		-	65	-	-	0	-	-	-
1166	EPA018LGAA12S001543	1	-	-		-	109	-	-	0	-	-	-
1167	EPA018LGAA12S001544	1	-	-		-	146	-	-	0	-	-	-
1168	EPA018LGAA12S001574	1	-	-		-	69	-	-	0	-	-	-
1169	EPA018LGAA12S001577	1	-	-		-	121	-	-	0	-	-	-
1170	EPA018LGAA12S001579	1	BLASTX	leucine rich repeat containing protein	Echinococcus granulosus	CDJ17559.1	180	5.93893e-31	0.574	1	F:calcium ion binding	PF13516 (PFAM)	-
1171	EPA018LGAA12S001580	1	BLASTX	Protein TFG	Echinococcus granulosus	EUB54953.1	220	1.3707e-26	0.593	0	-	-	-
1172	EPA018LGAA12S001583	1	BLASTX	FAR 17a AIG1 protein	Echinococcus granulosus	CDJ21205.1	243	6.09839e-63	0.539	1	C:integral component of membrane	IPR006838 (PFAM)	-
1173	EPA018LGAA12S001587	1	BLASTX	Pyridoxal phosphate dependent transferase, major region, subdomain 1	Hymenolepis microstoma	CDJ10315.1	186	2.33691e-62	0.704	3	P:metabolic process; F:pyridoxal phosphate binding; F:catalytic activity	-	-
1174	EPA018LGAA12S001590	1	BLASTX	Pyridoxal phosphate dependent transferase, major region, subdomain 1	Hymenolepis microstoma	CDJ10315.1	200	8.50346e-72	0.714	3	P:metabolic process; F:pyridoxal phosphate binding; F:catalytic activity	IPR000192 (PFAM)	-
1175	EPA018LGAA12S001593	1	-	-		-	168	-	-	0	-	-	-
1176	EPA018LGAA12S001602	1	BLASTX	NADH dehydrogenase	ubiquinone	EUB63071.1	103	9.70782e-19	0.802	0	-	-	-
1177	EPA018LGAA12S001609	1	InterProScan	EF-hand domain	-	PF13405 (PFAM)	39	-	-	0	-	IPR002048 (PFAM)	-
1178	EPA018LGAA12S001611	1	BLASTX	immunoglobulin heavy chain variable region subgroup 3	Felis catus	BAJ83725.1	220	1.00603e-67	0.72	1	F:zinc ion binding	IPR003597 (PFAM); IPR013106 (PFAM)	-
1179	EPA018LGAA12S001616	1	BLASTX	Zinc finger MYM-type protein	Echinococcus granulosus	EUB54979.1	219	1.13733e-35	0.5933	0	-	-	-
1180	EPA018LGAA12S001630	1	BLASTX	EGF type aspartate asparagine hydroxylation site	Echinococcus granulosus	CDJ19429.1	135	3.98117e-29	0.7433	0	-	-	-
1181	EPA018LGAA12S001635	1	BLASTX	reticulon 4	Echinococcus granulosus	CDJ23569.1	213	2.85558e-61	0.581	1	C:endoplasmic reticulum	IPR003388 (PFAM)	-
1182	EPA018LGAA12S001638	1	BLASTX	Lupus La protein	Echinococcus granulosus	EUB62766.1	153	3.39781e-24	0.66	2	F:heterocyclic compound binding; F:organic cyclic compound binding	IPR014886 (PFAM)	-
1183	EPA018LGAA12S001642	1	BLASTX	expressed conserved protein	Echinococcus granulosus	CDJ22256.1	238	2.50938e-23	0.73	2	P:nucleoside metabolic process; F:catalytic activity	-	-
1184	EPA018LGAA12S001643	1	BLASTX	Pyridoxal phosphate dependent transferase, major region, subdomain 1	Hymenolepis microstoma	CDJ10315.1	191	2.45471e-67	0.709	3	P:metabolic process; F:pyridoxal phosphate binding; F:catalytic activity	IPR000192 (PFAM)	-
1185	EPA018LGAA12S001644	1	BLASTX	proteasome prosome macropain subunit beta type	Echinococcus granulosus	CDJ21489.1	155	9.31752e-73	0.791	5	C:cytoplasm; C:proteasome core complex; C:nucleus; F:threonine-type endopeptidase activity; P:proteolysis involved in cellular protein catabolic process	IPR001353 (PFAM)	EC:3.4.25
1186	EPA018LGAA12S001645	1	BLASTX	Putative polypeptide N-acetylgalactosaminyltransferase-like protein	Echinococcus granulosus	EUB64831.1	163	1.90011e-52	0.639	8	F:transferase activity; P:carbohydrate metabolic process; F:polypeptide N-acetylgalactosaminyltransferase activity; F:transferase activity, transferring glycosyl groups; P:protein glycosylation; C:integral component of membrane; C:membrane; C:Golgi apparatus	IPR027791 (PFAM)	-
1187	EPA018LGAA12S001650	1	BLASTX	ATP dependent RNA helicase me31b	Echinococcus multilocularis	CDI70747.1	113	3.07251e-16	0.7844	2	F:helicase activity; F:nucleotide binding	-	-
1188	EPA018LGAA12S001658	1	BLASTX	glyceraldehyde-3-phosphate dehydrogenase	Spirometra erinaceieuropaei	BAA90773.1	49	8.48816e-39	0.771	8	C:cytoplasm; C:microtubule associated complex; F:NAD binding; F:NADP binding; C:lipid particle; P:glycolysis; F:glyceraldehyde-3-phosphate dehydrogenase (NAD+) (phosphorylating) activity; P:oxidation-reduction process	-	EC:1.2.1.12
1189	EPA018LGAA12S001673	1	BLASTX	beta 13 glucuronyltransferase 3	Echinococcus granulosus	CDJ20855.1	81	1.11832e-18	0.758	0	-	-	-
1190	EPA018LGAA12S001676	1	BLASTX	CTR1 high affinity copper uptake protein 1	Echinococcus granulosus	CDJ22441.1	139	3.28891e-23	0.527	3	P:copper ion transmembrane transport; C:integral component of membrane; F:copper ion transmembrane transporter activity	IPR007274 (PFAM)	-
1191	EPA018LGAA12S001681	1	-	-		-	176	-	-	0	-	-	-
1192	EPA018LGAA12S001696	1	BLASTX	serine:threonine protein kinase tousled	Echinococcus granulosus	CDJ16149.1	157	2.66515e-17	0.6167	0	-	-	-
1193	EPA018LGAA12S001718	1	BLASTX	hypothetical protein HmN_000080600	Hymenolepis microstoma	CDJ13856.1	133	8.91979e-12	0.465	0	-	-	-
1194	EPA018LGAA12S001732	1	BLASTX	26S proteasome non-ATPase regulatory subunit 4	Echinococcus granulosus	EUB56439.1	198	2.96458e-34	0.582	3	C:proteasome regulatory particle, base subcomplex; C:proteasome complex; P:ubiquitin-dependent protein catabolic process	IPR003903 (PFAM)	-
1195	EPA018LGAA12S001738	1	BLASTX	folylpolyglutamate synthase mitochondrial	Echinococcus granulosus	CDJ19413.1	228	1.47952e-60	0.66	4	P:single-organism cellular process; P:biosynthetic process; P:small molecule metabolic process; P:cellular metabolic process	IPR013221 (PFAM)	-
1196	EPA018LGAA12S001747	1	-	-		-	184	-	-	0	-	-	-
1197	EPA018LGAA12S001751	1	-	-		-	190	-	-	0	-	-	-
1198	EPA018LGAA12S001752	1	BLASTX	marvel containing potential lipid	Hymenolepis microstoma	CDJ11149.1	200	6.98269e-28	0.6014	2	C:integral component of membrane; C:membrane	IPR008253 (PFAM)	-
1199	EPA018LGAA12S001755	1	BLASTX	Zinc finger protein 782	Echinococcus granulosus	CDJ15946.1	176	6.02998e-15	0.74	0	-	-	-
1200	EPA018LGAA12S001762	1	BLASTX	epidermal growth factor receptor kinase	Hymenolepis microstoma	CDI95729.1	227	8.11558e-70	0.6933	0	-	-	-
1201	EPA018LGAA12S001763	1	BLASTX	mitochondrial 2 oxoglutarate:malate carrier	Hymenolepis microstoma	CDJ10530.1	236	2.49721e-121	0.774	2	C:membrane; P:transport	IPR018108 (PFAM)	-
1202	EPA018LGAA12S001767	1	BLASTX	thioredoxin domain containing protein 9	Echinococcus granulosus	CDJ18935.1	145	7.74165e-56	0.796	1	P:cell redox homeostasis	-	-
1203	EPA018LGAA12S001769	1	BLASTX	Pyridoxal phosphate dependent transferase, major region, subdomain 1	Hymenolepis microstoma	CDJ10315.1	189	1.58184e-65	0.708	3	P:metabolic process; F:pyridoxal phosphate binding; F:catalytic activity	IPR000192 (PFAM)	-
1204	EPA018LGAA12S001788	1	BLASTX	hypothetical protein EgrG_001125850	Echinococcus granulosus	CDJ21276.1	108	5.53201e-12	0.79	0	-	-	-
1205	EPA018LGAA12S001798	1	BLASTX	atp dependent rna helicase an	Hymenolepis microstoma	CDJ09439.1	184	1.88762e-55	0.822	3	F:nucleic acid binding; F:ATP binding; F:ATP-dependent helicase activity	IPR001650 (PFAM)	-
1206	EPA018LGAA12S001803	1	BLASTX	kelch protein 18	Hymenolepis microstoma	CDJ11357.1	215	8.23504e-20	0.462	0	-	IPR006652 (PFAM)	-
1207	EPA018LGAA12S001805	1	BLASTX	sh3 domain binding glutamic acid rich	Echinococcus granulosus	CDJ25049.1	45	9.44705e-23	0.667	4	P:cell redox homeostasis; F:electron carrier activity; F:protein disulfide oxidoreductase activity; C:cellular_component	-	-
1208	EPA018LGAA12S001816	1	BLASTX	Ts4 protein	Taenia solium	ACB37345.1	164	2.37329e-21	0.714	1	C:integral component of membrane	IPR006214 (PFAM)	-
1209	EPA018LGAA12S001818	1	-	-		-	135	-	-	0	-	-	-
1210	EPA018LGAA12S001820	1	BLASTX	tRNA 2-thiocytidine biosynthesis protein ttcA	Echinococcus granulosus	EUB63751.1	183	2.55731e-60	0.693	3	P:metabolic process; F:pyridoxal phosphate binding; F:catalytic activity	-	-
1211	EPA018LGAA12S001821	1	BLASTX	Ubiquinone biosynthesis methyltransferase COQ5	Echinococcus granulosus	EUB64511.1	236	3.78597e-111	0.775	2	P:methylation; F:methyltransferase activity	IPR004033 (PFAM)	-
1212	EPA018LGAA12S001832	1	-	-		-	58	-	-	0	-	-	-
1213	EPA018LGAA12S001839	1	-	-		-	123	-	-	0	-	-	-
1214	EPA018LGAA12S001841	1	-	-		-	115	-	-	0	-	-	-
1215	EPA018LGAA12S001853	1	BLASTX	PREDICTED: adrenocortical dysplasia protein homolog	Python bivittatus	XP_007434421.1	242	5.78533e-93	0.544	0	-	-	-
1216	EPA018LGAA12S001858	1	BLASTX	PREDICTED: similar to AGAP001151-PA	Tribolium castaneum	XP_969719.1	229	8.7251e-101	0.802	1	F:protein domain specific binding	IPR023410 (PFAM)	-
1217	EPA018LGAA12S001863	1	-	-		-	130	-	-	0	-	-	-
1218	EPA018LGAA12S001872	1	BLASTX	gamma tubulin complex component 4, partial	Echinococcus granulosus	CDJ19398.1	214	3.0278e-39	0.583	3	C:spindle pole; P:microtubule cytoskeleton organization; C:microtubule organizing center	IPR007259 (PFAM)	-
1219	EPA018LGAA12S001897	1	-	-		-	72	-	-	0	-	-	-
1220	EPA018LGAA12S001921	1	-	-	-	-	127	-	-	0	-	-	-
1221	EPA018LGAA12S001944	1	-	-		-	41	-	-	0	-	-	-
1222	EPA018LGAA12S001946	1	BLASTX	Heterogeneous nuclear ribonucleoprotein K	Echinococcus granulosus	EUB57946.1	158	1.46801e-59	0.788	1	F:RNA binding	IPR004088 (PFAM)	-
1223	EPA018LGAA12S001951	1	BLASTX	lactate dehydrogenase B	Taenia solium	ADV35657.1	188	2.98554e-98	0.87	5	C:cytoplasm; P:cellular carbohydrate metabolic process; F:L-lactate dehydrogenase activity; P:glycolysis; P:oxidation-reduction process	IPR001236 (PFAM); IPR022383 (PFAM)	EC:1.1.1.27
1224	EPA018LGAA12S001952	1	BLASTX	prolyl 4 hydroxylase subunit alpha 1	Hymenolepis microstoma	CDJ11102.1	89	2.41754e-51	0.777	6	F:L-ascorbic acid binding; F:iron ion binding; F:procollagen-proline 4-dioxygenase activity; F:oxidoreductase activity, acting on single donors with incorporation of molecular oxygen, incorporation of two atoms of oxygen; C:endoplasmic reticulum; P:oxidation-reduction process	IPR005123 (PFAM)	EC:1.14.11.2; EC:1.13.11
1225	EPA018LGAA12S001962	1	BLASTX	Crumbs protein	Echinococcus granulosus	EUB58534.1	245	3.52778e-21	0.4857	1	F:calcium ion binding	IPR000742 (PFAM)	-
1226	EPA018LGAA12S001963	1	BLASTX	titin	Echinococcus granulosus	CDJ19039.1	235	4.18554e-46	0.565	3	F:Rho guanyl-nucleotide exchange factor activity; P:regulation of Rho protein signal transduction; C:intracellular	-	-
1227	EPA018LGAA12S001973	1	-	-		-	46	-	-	0	-	-	-
1228	EPA018LGAA12S001986	1	-	-		-	129	-	-	0	-	-	-
1229	EPA018LGAA12S001996	1	BLASTX	O-glycosyltransferase	Schistosoma japonicum	CAX75350.1	177	2.32885e-86	0.844	1	F:transferase activity, transferring glycosyl groups	PF13414 (PFAM); IPR001440 (PFAM)	-
1230	EPA018LGAA12S002023	1	BLASTX	ribosomal protein L5	Spirometra erinaceieuropaei	AFM74205.1	186	1.42041e-166	0.873	4	C:ribosome; F:5S rRNA binding; F:structural constituent of ribosome; P:translation	IPR025607 (PFAM); IPR005484 (PFAM)	-
1231	EPA018LGAA12S002026	1	BLASTX	ATP dependent RNA helicase Ddx1	Echinococcus granulosus	CDJ21752.1	160	7.83165e-111	0.831	3	F:nucleic acid binding; F:ATP binding; F:ATP-dependent helicase activity	-	-
1232	EPA018LGAA12S002027	1	BLASTX	cysteine-rich with egf-like domains protein	Spirometra erinaceieuropaei	AFM74226.1	237	7.49332e-156	0.578	2	F:calcium ion binding; C:membrane	IPR013032 (PFAM); IPR021852 (PFAM)	-
1233	EPA018LGAA12S002036	1	-	-		-	254	-	-	0	-	-	-
1234	EPA018LGAA12S002040	1	BLASTX	calmodulin	Hymenolepis microstoma	CDJ07699.1	160	2.7778e-58	0.773	1	F:metal ion binding	IPR011992 (PFAM)	-
1235	EPA018LGAA12S002046	1	BLASTX	universal stress protein	Echinococcus granulosus	CDJ17019.1	104	1.16766e-86	0.798	1	P:response to stress	IPR006016 (PFAM)	-
1236	EPA018LGAA12S002054	1	BLASTX	mitogen activated protein kinase kinase kinase	Echinococcus granulosus	CDJ20095.1	232	5.66274e-40	0.563	7	F:kinase activity; F:ATP binding; F:protein kinase activity; P:phosphorylation; F:nucleotide binding; P:protein phosphorylation; F:transferase activity, transferring phosphorus-containing groups	IPR025136 (PFAM)	-
1237	EPA018LGAA12S002063	1	-	-		-	106	-	-	0	-	-	-
1238	EPA018LGAA12S002068	1	BLASTX	Transmembrane protein 161B	Hymenolepis microstoma	CDJ15360.1	196	2.63345e-58	0.593	1	C:integral component of membrane	IPR019395 (PFAM)	-
1239	EPA018LGAA12S002082	1	BLASTX	prolyl 4 hydroxylase subunit alpha 1	Hymenolepis microstoma	CDJ11102.1	256	7.0725e-52	0.522	1	F:oxidoreductase activity	IPR013547 (PFAM)	-
1240	EPA018LGAA12S002084	1	-	-		-	46	-	-	0	-	-	-
1241	EPA018LGAA12S002089	1	BLASTX	Protein TFG	Echinococcus granulosus	EUB54953.1	251	4.9069e-32	0.6	0	-	IPR000270 (PFAM)	-
1242	EPA018LGAA12S002090	1	BLASTX	zinc finger AN1-type domain 3 from transcript variant 1	Eublepharis macularius	AEC32223.1	236	1.32492e-152	0.927	2	F:zinc ion binding; F:DNA binding	IPR002653 (PFAM); IPR000058 (PFAM)	-
1243	EPA018LGAA12S002093	1	BLASTX	60S ribosomal protein L22	Echinococcus granulosus	EUB64670.1	130	7.09882e-52	0.791	3	C:ribosome; F:structural constituent of ribosome; P:translation	IPR002671 (PFAM)	-
1244	EPA018LGAA12S002094	1	BLASTX	transitional endoplasmic reticulum atpase	Echinococcus granulosus	CDJ20115.1	110	5.63377e-89	0.908	28	F:receptor binding; P:translesion synthesis; P:activation of cysteine-type endopeptidase activity involved in apoptotic process; F:polyubiquitin binding; P:cell division; P:double-strand break repair; C:nucleolus; C:cytosol; P:positive regulation of proteasomal ubiquitin-dependent protein catabolic process; F:protein domain specific binding; P:protein ubiquitination; F:identical protein binding; …	-	EC:3.6.1.3
1245	EPA018LGAA12S002106	1	BLASTX	basement membrane specific heparan sulfate	Echinococcus granulosus	CDJ24321.1	244	1.86106e-43	0.5475	0	-	-	-
1246	EPA018LGAA12S002117	1	BLASTX	hypothetical protein EGR_01663	Echinococcus granulosus	EUB63581.1	97	3.80959e-67	0.66	0	-	PF13911 (PFAM)	-
1247	EPA018LGAA12S002123	1	-	-		-	34	-	-	0	-	-	-
1248	EPA018LGAA12S002130	1	BLASTX	procollagen lysine,2 oxoglutarate 5 dioxygenase	Hymenolepis microstoma	CDJ06872.1	257	5.16247e-42	0.515	0	-	-	-
1249	EPA018LGAA12S002148	1	BLASTX	serine protease inhibitor 2 RmS2	Rhipicephalus microplus	AHC98653.1	255	6.81199e-41	0.54	2	F:serine-type endopeptidase inhibitor activity; F:transferase activity	IPR023796 (PFAM)	-
1250	EPA018LGAA12S002152	1	BLASTX	RNA binding protein 4	Echinococcus granulosus	CDJ21705.1	248	7.51086e-40	0.768	2	F:nucleic acid binding; F:nucleotide binding	IPR000504 (PFAM)	-
1251	EPA018LGAA12S002155	1	BLASTX	Ral guanine nucleotide dissociation stimulator-like 2	Echinococcus granulosus	EUB63560.1	228	4.1688e-24	0.5667	0	-	-	-
1252	EPA018LGAA12S002166	1	BLASTX	inorganic pyrophosphatase	Hymenolepis microstoma	CDJ08671.1	221	4.99832e-117	0.798	4	F:inorganic diphosphatase activity; C:cytoplasm; P:phosphate-containing compound metabolic process; F:magnesium ion binding	IPR008162 (PFAM)	EC:3.6.1.1
1253	EPA018LGAA12S002176	1	BLASTX	titin	Hymenolepis microstoma	CDJ13888.1	245	8.98055e-46	0.5475	3	F:Rho guanyl-nucleotide exchange factor activity; P:regulation of Rho protein signal transduction; C:intracellular	-	-
1254	EPA018LGAA12S002181	1	BLASTX	U2 snRNP associated SURP motif containing	Echinococcus granulosus	CDJ23921.1	237	4.81533e-61	0.583	2	F:organic cyclic compound binding; F:heterocyclic compound binding	-	-
1255	EPA018LGAA12S002182	1	-	-		-	197	-	-	0	-	-	-
1256	EPA018LGAA12S002184	1	BLASTX	yrdc domain containing protein mitochondrial	Hymenolepis microstoma	CDJ06788.1	189	6.46005e-46	0.549	1	F:double-stranded RNA binding	IPR006070 (PFAM)	-
1257	EPA018LGAA12S002186	1	BLASTX	Kelch-like protein	Echinococcus granulosus	EUB59202.1	235	9.41817e-22	0.494	0	-	IPR013069 (PFAM); IPR011705 (PFAM)	-
1258	EPA018LGAA12S002202	1	BLASTX	GST class mu	Hymenolepis microstoma	CDJ11866.1	175	4.33646e-81	0.677	4	F:transferase activity; F:glutathione transferase activity; P:metabolic process; F:metal ion binding	IPR004046 (PFAM)	-
1259	EPA018LGAA12S002206	1	BLASTX	Nuclear receptor coactivator 5	Schistosoma japonicum	CAX73999.1	204	5.64831e-20	0.67	2	F:nucleic acid binding; F:nucleotide binding	-	-
1260	EPA018LGAA12S002212	1	BLASTX	ER lumen protein retaining receptor	Echinococcus granulosus	CDJ21201.1	79	3.91926e-16	0.916	5	F:ER retention sequence binding; P:protein retention in ER lumen; C:integral component of membrane; C:endoplasmic reticulum; P:protein transport	-	-
1261	EPA018LGAA12S002213	1	BLASTX	Eukaryotic translation initiation factor 1, partial	Ophiophagus hannah	ETE68217.1	113	7.65147e-76	0.988	6	C:cytoplasm; P:translational initiation; P:regulation of translational initiation; P:response to stress; P:dosage compensation by inactivation of X chromosome; F:translation initiation factor activity	IPR001950 (PFAM)	-
1262	EPA018LGAA12S002218	1	-	-	-	-	120	-	-	0	-	-	-
1263	EPA018LGAA12S002227	1	-	-		-	71	-	-	0	-	-	-
1264	EPA018LGAA12S002240	1	BLASTX	PREDICTED: NADH-cytochrome b5 reductase 3-like	Anolis carolinensis	XP_003221538.1	233	3.00974e-137	0.887	7	C:mitochondrial inner membrane; C:mitochondrial outer membrane; F:FAD binding; F:cytochrome-b5 reductase activity, acting on NAD(P)H; C:lipid particle; C:endoplasmic reticulum membrane; P:cholesterol biosynthetic process	IPR001433 (PFAM); IPR008333 (PFAM)	EC:1.6.2.2
1265	EPA018LGAA12S002243	1	BLASTX	mitogen activated protein kinase kinase kinase	Echinococcus granulosus	CDJ20095.1	248	4.04872e-98	0.706	12	F:cysteine-type endopeptidase activator activity involved in apoptotic process; P:intrinsic apoptotic signaling pathway in response to oxidative stress; P:activation of MAPKK activity; P:activation of JUN kinase activity; P:cellular response to hydrogen peroxide; P:activation of cysteine-type endopeptidase activity involved in apoptotic process; P:positive regulation of apoptotic process; F:magne…	IPR000719 (PFAM)	EC:2.7.11.25; EC:2.7.11
1266	EPA018LGAA12S002249	1	-	-		-	180	-	-	0	-	-	-
1267	EPA018LGAA12S002250	1	BLASTX	Mastin	Echinococcus granulosus	CDJ24045.1	130	1.79428e-33	0.726	3	P:proteolysis; F:serine-type endopeptidase activity; F:catalytic activity	IPR001254 (PFAM)	-
1268	EPA018LGAA12S002259	1	-	-	-	-	49	-	-	0	-	-	-
1269	EPA018LGAA12S002261	1	BLASTX	hypothetical protein BRAFLDRAFT_124749	Branchiostoma floridae	XP_002609264.1	264	4.15697e-06	0.4	0	-	IPR003961 (PFAM)	-
1270	EPA018LGAA12S002265	1	-	-		-	73	-	-	0	-	-	-
1271	EPA018LGAA12S002272	1	-	-		-	92	-	-	0	-	-	-
1272	EPA018LGAA12S002278	1	BLASTX	Cyclic AMP-dependent transcription factor ATF-4	Ophiophagus hannah	ETE69910.1	125	1.26631e-60	0.836	0	-	-	-
1273	EPA018LGAA12S002286	1	BLASTX	Transcription factor FAR1	Echinococcus granulosus	CDJ19785.1	172	6.82648e-75	0.502	0	-	-	-
1274	EPA018LGAA12S002288	1	BLASTX	low density lipoprotein receptor (ldl)	Hymenolepis microstoma	CDJ14507.1	259	9.58373e-72	0.515	0	-	IPR002172 (PFAM)	-
1275	EPA018LGAA12S002314	1	BLASTX	protein kinase	Hymenolepis microstoma	CDI95535.1	274	5.56952e-26	0.563	1	F:protein serine/threonine kinase activity	IPR000472 (PFAM)	EC:2.7.11
1276	EPA018LGAA12S002315	1	BLASTX	V-type proton ATPase proteolipid subunit	Echinococcus granulosus	EUB61985.1	153	4.24852e-78	0.878	5	P:ATP hydrolysis coupled proton transport; C:proton-transporting V-type ATPase, V0 domain; F:hydrolase activity; F:hydrogen ion transmembrane transporter activity; C:integral component of membrane	IPR002379 (PFAM)	-
1277	EPA018LGAA12S002319	1	BLASTX	unc 112 protein	Hymenolepis microstoma	CDJ11777.1	236	1.06779e-78	0.659	1	F:phospholipid binding	-	-
1278	EPA018LGAA12S002326	1	BLASTX	AF418991_1 cytoplasmic antigen 4	Spirometra erinaceieuropaei	AAL18701.1	59	3.17623e-27	0.65	0	-	-	-
1279	EPA018LGAA12S002328	1	BLASTX	Cleft lip and palate transmembrane protein	Echinococcus granulosus	EUB62753.1	272	4.65523e-99	0.689	1	C:integral component of membrane	IPR008429 (PFAM)	-
1280	EPA018LGAA12S002331	1	-	-	-	-	197	-	-	0	-	-	-
1281	EPA018LGAA12S002333	1	BLASTX	myoferlin	Echinococcus granulosus	CDJ16546.1	93	1.96521e-15	0.791	5	C:cytoplasm; F:DNA binding; P:negative regulation of transcription, DNA-templated; F:protein dimerization activity; C:nucleus	IPR011598 (PFAM)	-
1282	EPA018LGAA12S002348	1	-	-		-	102	-	-	0	-	-	-
1283	EPA018LGAA12S002356	1	BLASTX	long chain fatty acid transport protein 4	Hymenolepis microstoma	CDJ10344.1	299	6.3156e-119	0.668	4	P:fatty acid metabolic process; P:fatty acid transport; C:cell part; F:catalytic activity	IPR000873 (PFAM)	-
1284	EPA018LGAA12S002357	1	-	-		-	105	-	-	0	-	-	-
1285	EPA018LGAA12S002364	1	BLASTX	hexokinase	Hymenolepis microstoma	CDJ15666.1	132	9.16473e-102	0.78	4	P:carbohydrate metabolic process; P:cellular metabolic process; F:hexokinase activity; F:nucleotide binding	IPR022672 (PFAM)	EC:2.7.1.1
1286	EPA018LGAA12S002395	1	BLASTX	calcium transporting ATPase type 2C member	Echinococcus granulosus	CDJ18798.1	256	3.38473e-139	0.836	23	F:signal transducer activity; F:manganese ion binding; P:calcium-dependent cell-cell adhesion; C:trans-Golgi network; C:transport vesicle; P:epidermis development; C:Golgi membrane; P:cellular manganese ion homeostasis; C:secretory granule; F:manganese-transporting ATPase activity; P:Golgi calcium ion homeostasis; F:calcium ion binding; P:positive regulation of I-kappaB kinase/NF-kappaB signaling…	IPR006068 (PFAM); IPR023214 (PFAM)	EC:3.6.3.8; EC:3.6.3.35
1287	EPA018LGAA12S002400	1	BLASTX	endoplasmin	Echinococcus granulosus	CDJ18377.1	225	2.71786e-66	0.732	2	P:otolith tethering; F:binding	IPR001404 (PFAM)	-
1288	EPA018LGAA12S002403	1	BLASTX	hypothetical protein	Schistosoma mansoni	XP_002580592.1	290	6.5536e-12	0.4571	0	-	-	-
1289	EPA018LGAA12S002405	1	BLASTX	poly (ADP ribose) polymerase 1	Hymenolepis microstoma	CDJ08360.1	99	1.0336e-38	0.723	2	F:heterocyclic compound binding; F:organic cyclic compound binding	-	-
1290	EPA018LGAA12S002414	1	BLASTX	Dbl y DH domain	Echinococcus granulosus	CDJ16463.1	284	4.19159e-74	0.571	4	F:Rho guanyl-nucleotide exchange factor activity; P:regulation of Rho protein signal transduction; C:intracellular; F:phospholipid binding	IPR000219 (PFAM)	-
1291	EPA018LGAA12S002421	1	BLASTX	Tau-tubulin kinase	Echinococcus granulosus	EUB56035.1	258	1.69517e-68	0.568	0	-	IPR000719 (PFAM)	-
1292	EPA018LGAA12S002424	1	BLASTX	CD9 antigen, partial	Anas platyrhynchos	EOB06403.1	148	7.7973e-55	0.77	4	P:single-organism cellular process; P:multicellular organismal process; P:cellular component organization; C:membrane part	IPR018499 (PFAM)	-
1293	EPA018LGAA12S002428	1	BLASTX	hexokinase type 2	Echinococcus granulosus	CDJ24278.1	281	5.67583e-135	0.727	4	P:carbohydrate metabolic process; P:cellular metabolic process; F:hexokinase activity; F:nucleotide binding	IPR022672 (PFAM); IPR022673 (PFAM)	EC:2.7.1.1
1294	EPA018LGAA12S002429	1	BLASTX	annexin	Hymenolepis microstoma	CDJ08836.1	254	6.8484e-100	0.693	2	F:calcium ion binding; F:calcium-dependent phospholipid binding	IPR018502 (PFAM)	-
1295	EPA018LGAA12S002430	1	-	-		-	58	-	-	0	-	-	-
1296	EPA018LGAA12S002435	1	BLASTX	geranylgeranyl transferase type 2 subunit alpha	Echinococcus granulosus	CDJ16621.1	202	1.48595e-85	0.62	6	P:protein prenylation; F:transferase activity; F:protein prenyltransferase activity; P:DNA repair; F:DNA-directed DNA polymerase activity; F:damaged DNA binding	IPR025875 (PFAM)	-
1297	EPA018LGAA12S002443	1	BLASTX	hypothetical protein A306_14224, partial	Columba livia	EMC78389.1	205	1.76596e-08	0.47	0	-	-	-
1298	EPA018LGAA12S002445	1	BLASTX	Neuropilin and tolloid-like protein	Echinococcus granulosus	EUB61762.1	217	2.58114e-60	0.656	2	C:cell part; C:synapse	IPR000859 (PFAM)	-
1299	EPA018LGAA12S002456	1	BLASTX	putative alanyl-tRNA synthetase	Echinococcus granulosus	EUB62594.1	216	1.4292e-68	0.54	1	F:ligase activity	IPR018164 (PFAM)	-
1300	EPA018LGAA12S002463	1	-	-		-	82	-	-	0	-	-	-
1301	EPA018LGAA12S002485	1	BLASTX	Ndr	Echinococcus granulosus	CDJ18578.1	269	6.07385e-170	0.81	0	-	IPR004142 (PFAM)	-
1302	EPA018LGAA12S002486	1	-	-		-	56	-	-	0	-	-	-
1303	EPA018LGAA12S002501	1	-	-		-	67	-	-	0	-	-	-
1304	EPA018LGAA12S002504	1	-	-	-	-	118	-	-	0	-	-	-
1305	EPA018LGAA12S002505	1	-	-		-	68	-	-	0	-	-	-
1306	EPA018LGAA12S002525	1	BLASTX	oxalate:formate antiporter	Echinococcus granulosus	CDJ18820.1	227	1.70358e-09	0.4914	2	C:integral component of membrane; P:transmembrane transport	-	-
1307	EPA018LGAA12S002532	1	BLASTX	centrosomal protein of 104 kDa	Echinococcus granulosus	CDJ20927.1	288	9.04993e-51	0.59	0	-	IPR001943 (PFAM)	-
1308	EPA018LGAA12S002557	1	BLASTX	Heat shock protein DnaJ N terminal	Echinococcus granulosus	CDJ24800.1	109	1.67026e-54	0.795	0	-	IPR001623 (PFAM)	-
1309	EPA018LGAA12S002560	1	-	-		-	73	-	-	0	-	-	-
1310	EPA018LGAA12S002563	1	BLASTX	hypothetical protein EgrG_001182400	Echinococcus granulosus	CDJ23363.1	284	5.10046e-97	0.6383	0	-	-	-
1311	EPA018LGAA12S002569	1	BLASTX	JC1348 hypothetical 18K protein - goldfish mitochondrion	-	-	39	2.38328e-06	0.72	0	-	-	-
1312	EPA018LGAA12S002574	1	BLASTX	hypothetical protein EGR_04177	Echinococcus granulosus	EUB60931.1	119	7.36316e-48	0.639	0	-	IPR024518 (PFAM)	-
1313	EPA018LGAA12S002581	1	BLASTX	hypothetical protein Smp_191250	Schistosoma mansoni	CCD59579.1	47	1.07563e-17	0.589	4	F:RNA binding; P:RNA-dependent DNA replication; F:endonuclease activity; F:RNA-directed DNA polymerase activity	-	-
1314	EPA018LGAA12S002582	1	-	-		-	34	-	-	0	-	-	-
1315	EPA018LGAA12S002585	1	BLASTX	centrin 2	Echinococcus granulosus	CDJ17670.1	116	1.09994e-89	0.832	15	F:microtubule binding; P:nucleotide-excision repair; F:nucleic acid binding; F:calcium ion binding; P:regulation of cytokinesis; F:ATP-dependent helicase activity; P:spermatogenesis; F:ATP binding; C:ciliary basal body; C:centriole; F:G-protein beta/gamma-subunit complex binding; C:photoreceptor connecting cilium; P:centriole replication; C:XPC complex; F:heterotrimeric G-protein binding	PF13833 (PFAM)	-
1316	EPA018LGAA12S002587	1	BLASTX	ctl2	Schistosoma mansoni	XP_002578298.1	289	2.83097e-68	0.584	2	C:integral component of membrane; C:membrane	-	-
1317	EPA018LGAA12S002593	1	-	-		-	72	-	-	0	-	-	-
1318	EPA018LGAA12S002596	1	BLASTX	AGAP009913-PA	Anopheles gambiae str. PEST	XP_319033.3	293	2.71461e-16	0.464	2	P:biological_process; C:cellular_component	IPR013069 (PFAM); IPR011705 (PFAM)	-
1319	EPA018LGAA12S002600	1	BLASTX	ferritin	Hymenolepis microstoma	CDJ09506.1	201	1.4683e-97	0.853	6	C:cytoplasm; P:cellular iron ion homeostasis; F:ferric iron binding; F:ferroxidase activity; P:iron ion transport; P:oxidation-reduction process	IPR008331 (PFAM)	EC:1.16.3.1
1320	EPA018LGAA12S002606	1	BLASTX	hypothetical protein CLF_103144	Clonorchis sinensis	GAA49489.1	215	2.49463e-14	0.472	2	F:receptor signaling protein activity; P:signal transduction	-	-
1321	EPA018LGAA12S002612	1	-	-		-	174	-	-	0	-	-	-
1322	EPA018LGAA12S002622	1	BLASTX	lysosomal acid lipase/cholesteryl ester hydrolase	Clonorchis sinensis	GAA50258.1	206	1.37303e-76	0.679	3	F:hydrolase activity; P:response to hypoxia; P:lipid metabolic process	-	-
1323	EPA018LGAA12S002627	1	BLASTX	Vacuolar protein sorting-associated protein	Echinococcus granulosus	EUB64267.1	303	2.05179e-84	0.578	2	C:cytoplasm; P:intracellular protein transport	IPR006926 (PFAM)	-
1324	EPA018LGAA12S002645	1	BLASTX	protein kinase c iota type	Echinococcus granulosus	CDJ19962.1	277	1.99978e-98	0.642	7	F:kinase activity; P:single-organism process; F:ion binding; C:intracellular part; P:regulation of cytokine production; P:positive regulation of cellular process; P:cellular process	IPR002219 (PFAM); IPR000270 (PFAM)	-
1325	EPA018LGAA12S002655	1	BLASTX	signal recognition particle 54 kda protein	Echinococcus granulosus	CDJ21943.1	276	1.48265e-178	0.949	6	F:7S RNA binding; C:signal recognition particle; F:GTP binding; P:GTP catabolic process; P:SRP-dependent cotranslational protein targeting to membrane; F:GTPase activity	IPR013822 (PFAM); IPR000897 (PFAM)	-
1326	EPA018LGAA12S002661	1	-	-		-	276	-	-	0	-	-	-
1327	EPA018LGAA12S002664	1	BLASTX	Zinc finger protein 600	Echinococcus granulosus	EUB58111.1	283	5.86347e-39	0.545	2	F:nucleic acid binding; F:zinc ion binding	PF13465 (PFAM)	-
1328	EPA018LGAA12S002669	1	BLASTX	60S ribosomal protein L10a	Hymenolepis microstoma	CDJ12487.1	152	2.14104e-39	0.626	1	C:ribosome	IPR028364 (PFAM)	-
1329	EPA018LGAA12S002670	1	BLASTX	AntigenB like protein	Hymenolepis microstoma	CDJ10949.1	177	6.76641e-07	0.565	0	-	-	-
1330	EPA018LGAA12S002671	1	-	-		-	250	-	-	0	-	0	-
1331	EPA018LGAA12S002672	1	BLASTX	Platelet glycoprotein V	Echinococcus granulosus	EUB58547.1	61	2.61967e-06	0.58	0	-	-	-
1332	EPA018LGAA12S002678	1	InterProScan	Fibronectin, type III	-	PF00041 (PFAM)	241	-	-	0	-	IPR003961 (PFAM)	-
1333	EPA018LGAA12S002683	1	BLASTX	fimbrin	Hymenolepis microstoma	CDJ15407.1	255	4.87389e-119	0.718	1	F:actin binding	IPR001715 (PFAM)	-
1334	EPA018LGAA12S002687	1	BLASTX	Receptor tyrosine-protein kinase erbB-4	Echinococcus granulosus	EUB61783.1	272	8.51727e-54	0.786	3	P:phosphorylation; F:protein tyrosine kinase activity; F:nucleotide binding	IPR001245 (PFAM)	EC:2.7.10
1335	EPA018LGAA12S002688	1	BLASTX	insulin degrading enzyme	Echinococcus granulosus	CDJ15962.1	109	7.99104e-07	0.7	0	-	-	-
1336	EPA018LGAA12S002698	1	BLASTX	WD repeat-containing protein 24	Echinococcus granulosus	EUB57907.1	247	5.33875e-81	0.578	3	C:peroxisome; P:protein import into peroxisome matrix; F:peroxisome matrix targeting signal-2 binding	IPR001680 (PFAM)	-
1337	EPA018LGAA12S002704	1	BLASTX	RRP12-like protein	Echinococcus granulosus	EUB56433.1	183	1.18105e-71	0.61	0	-	-	-
1338	EPA018LGAA12S002713	1	BLASTX	FAS associated factor 2	Echinococcus granulosus	CDJ18279.1	186	2.79338e-36	0.581	0	-	IPR001012 (PFAM)	-
1339	EPA018LGAA12S002718	1	BLASTX	PREDICTED: hypothetical protein LOC100161026	Acyrthosiphon pisum	XP_001946994.2	219	1.33321e-28	0.611	1	F:calcium ion binding	-	-
1340	EPA018LGAA12S002729	1	BLASTX	arf GAP with SH3 domain ANK repeat and PH	Echinococcus granulosus	CDJ25446.1	237	2.85844e-113	0.732	8	F:ARF GTPase activator activity; P:regulation of ARF GTPase activity; F:zinc ion binding; F:phospholipid binding; P:filopodium assembly; P:signal transduction; F:cytoskeletal adaptor activity; F:SH3 domain binding	IPR013606 (PFAM)	-
1341	EPA018LGAA12S002732	1	BLASTX	40S ribosomal protein S29	Echinococcus granulosus	EUB56140.1	55	7.19135e-29	0.862	4	F:structural constituent of ribosome; C:cytosolic small ribosomal subunit; P:translation; P:neuron development	IPR001209 (PFAM)	-
1342	EPA018LGAA12S002737	1	BLASTX	expressed conserved protein	Echinococcus granulosus	CDJ22857.1	238	2.70321e-44	0.58	0	-	-	-
1343	EPA018LGAA12S002738	1	BLASTX	Murinoglobulin-2	Echinococcus granulosus	EUB63193.1	208	4.8508e-20	0.46	4	P:negative regulation of endopeptidase activity; C:extracellular space; C:extracellular region; F:endopeptidase inhibitor activity	-	-
1344	EPA018LGAA12S002752	1	BLASTX	Protein diaphanous	Echinococcus granulosus	EUB63529.1	84	1.56992e-13	0.7167	0	-	-	-
1345	EPA018LGAA12S002754	1	-	-		-	42	-	-	0	-	-	-
1346	EPA018LGAA12S002762	1	BLASTX	tetraspanin	Echinococcus granulosus	CDJ16631.1	74	1.66921e-22	0.6425	2	C:integral component of membrane; C:membrane	-	-
1347	EPA018LGAA12S002766	1	-	-		-	157	-	-	0	-	-	-
1348	EPA018LGAA12S002771	1	BLASTX	heterogeneous nuclear ribonucleoprotein A0, partial	Echinococcus granulosus	CDJ25234.1	153	1.87664e-18	0.438	0	-	-	-
1349	EPA018LGAA12S002772	1	BLASTX	Kelch-like protein	Echinococcus granulosus	EUB60881.1	229	1.83235e-25	0.498	0	-	IPR013069 (PFAM)	-
1350	EPA018LGAA12S002776	1	BLASTX	crooked neck pre mRNA splicing factor 1	Echinococcus granulosus	CDJ16738.1	148	5.13855e-111	0.903	5	C:cytoplasm; P:spliceosomal complex assembly; F:RNA binding; C:nuclear speck; C:catalytic step 2 spliceosome	IPR003107 (PFAM)	-
1351	EPA018LGAA12S002780	1	-	-		-	63	-	-	0	-	-	-
1352	EPA018LGAA12S002786	1	BLASTX	PREDICTED: ferritin light chain, oocyte isoform-like	Python bivittatus	XP_007435589.1	47	1.53434e-19	0.893	11	F:identical protein binding; P:post-Golgi vesicle-mediated transport; P:cellular iron ion homeostasis; F:oxidoreductase activity; F:ferric iron binding; P:transmembrane transport; C:intracellular ferritin complex; P:membrane organization; P:cell death; P:iron ion transport; C:cytosol	IPR008331 (PFAM)	-
1353	EPA018LGAA12S002790	1	BLASTX	PREDICTED: 3-hydroxyacyl-CoA dehydrogenase type-2	Python bivittatus	XP_007425791.1	90	7.42428e-20	0.706	3	P:oxidation-reduction process; F:oxidoreductase activity; P:metabolic process	-	-
1354	EPA018LGAA12S002796	1	BLASTX	expressed protein	Hymenolepis microstoma	CDJ08712.1	73	3.22459e-34	0.883	0	-	IPR000626 (PFAM)	-
1355	EPA018LGAA12S002797	1	BLASTX	SID1 transmembrane family	Hymenolepis microstoma	CDJ06752.1	242	1.28501e-69	0.855	4	P:dsRNA transport; F:RNA transmembrane transporter activity; P:RNA interference; C:integral component of membrane	IPR025958 (PFAM)	-
1356	EPA018LGAA12S002807	1	BLASTX	multidrug and toxin extrusion protein 1	Echinococcus granulosus	CDJ19389.1	191	1.49164e-23	0.526	10	F:antiporter activity; C:signal recognition particle; F:drug transmembrane transporter activity; C:membrane; F:7S RNA binding; C:signal recognition particle, endoplasmic reticulum targeting; P:SRP-dependent cotranslational protein targeting to membrane; P:drug transmembrane transport; F:endoplasmic reticulum signal peptide binding; P:transmembrane transport	-	-
1357	EPA018LGAA12S002812	1	BLASTX	Protein TFG	Echinococcus granulosus	EUB54953.1	229	1.75841e-34	0.617	0	-	IPR000270 (PFAM)	-
1358	EPA018LGAA12S002833	1	-	-		-	226	-	-	0	-	-	-
1359	EPA018LGAA12S002838	1	BLASTX	Innexin unc-9	Echinococcus granulosus	EUB58479.1	225	8.1367e-99	0.792	1	C:gap junction	IPR000990 (PFAM)	-
1360	EPA018LGAA12S002840	1	-	-		-	63	-	-	0	-	-	-
1361	EPA018LGAA12S002854	1	BLASTX	hypothetical protein EGR_01520	Echinococcus granulosus	EUB63438.1	250	6.68161e-93	0.6883	1	F:insulin receptor binding	-	-
1362	EPA018LGAA12S002860	1	BLASTX	dipeptidyl peptidase 3	Hymenolepis microstoma	CDJ07962.1	192	1.67246e-105	0.665	5	F:dipeptidyl-peptidase activity; P:proteolysis; C:cytoplasm; F:hydrolase activity; P:metabolic process	PF03571 (PFAM)	-
1363	EPA018LGAA12S002871	1	-	-		-	88	-	-	0	-	-	-
1364	EPA018LGAA12S002879	1	-	-		-	44	-	-	0	-	-	-
1365	EPA018LGAA12S002887	1	BLASTX	PREDICTED: RNA-binding protein Musashi homolog Rbp6-like	Bombyx mori	XP_004926367.1	232	1.49992e-17	0.545	2	F:nucleic acid binding; F:nucleotide binding	IPR000504 (PFAM)	-
1366	EPA018LGAA12S002899	1	BLASTX	Netrin receptor DCC	Echinococcus granulosus	CDJ25050.1	210	1.37278e-69	0.5667	7	P:anterior/posterior axon guidance; F:netrin receptor activity involved in chemoattraction; P:dendrite development; P:cell adhesion; C:integral component of membrane; C:membrane; P:neuron fate specification	-	-
1367	EPA018LGAA12S002911	1	-	-		-	115	-	-	0	-	-	-
1368	EPA018LGAA12S002912	1	BLASTX	plerocercoid growth factor/cysteine protease	Spirometra erinaceieuropaei	BAB62718.1	59	0	0	0	-	-	-
1369	EPA018LGAA12S002915	1	-	-		-	149	-	-	0	-	-	-
1370	EPA018LGAA12S002916	1	-	-		-	165	-	-	0	-	-	-
1371	EPA018LGAA12S002922	1	-	-		-	213	-	-	0	-	-	-
1372	EPA018LGAA12S002944	1	BLASTX	Dynein intermediate chain	Hymenolepis microstoma	CDJ07058.1	154	3.53142e-52	0.714	2	C:cytoplasmic dynein complex; P:microtubule-based movement	IPR001680 (PFAM)	-
1373	EPA018LGAA12S002945	1	BLASTX	Structural maintenance of chromosomes protein 2	Schistosoma japonicum	CAX83079.1	242	3.65435e-155	0.918	3	P:mitotic chromosome condensation; F:ATP binding; C:condensin complex	IPR003395 (PFAM)	-
1374	EPA018LGAA12S002975	1	BLASTX	protein bicaudal D 1	Hymenolepis microstoma	CDJ11970.1	238	5.05894e-90	0.747	9	P:transport; C:intracellular membrane-bounded organelle; P:negative regulation of phospholipase C activity; P:stress granule assembly; P:microtubule anchoring at microtubule organizing center; F:proteinase activated receptor binding; P:regulation of proteinase activated receptor activity; P:negative regulation of phospholipase C-activating G-protein coupled receptor signaling pathway; C:cytoplasm…	IPR018477 (PFAM)	-
1375	EPA018LGAA12S002987	1	BLASTX	expressed conserved protein	Echinococcus granulosus	CDJ24532.1	199	1.14529e-12	0.53	0	-	IPR024771 (PFAM)	-
1376	EPA018LGAA12S002991	1	BLASTX	6-phosphofructokinase	Echinococcus granulosus	EUB57612.1	216	1.33049e-95	0.8	18	F:fructose binding; P:muscle cell cellular homeostasis; F:kinase binding; C:6-phosphofructokinase complex; P:glucose homeostasis; F:protein C-terminus binding; F:6-phosphofructokinase activity; F:fructose-6-phosphate binding; F:identical protein binding; P:carbohydrate phosphorylation; F:ATP binding; P:fructose 6-phosphate metabolic process; P:glycolysis; C:apical plasma membrane; P:protein homot…	IPR000023 (PFAM)	EC:2.7.1.11
1377	EPA018LGAA12S002995	1	InterProScan	WH2 domain	-	PF02205 (PFAM)	211	-	-	0	-	IPR003124 (PFAM)	-
1378	EPA018LGAA12S003002	1	BLASTX	signal recognition particle 68 kDa protein	Echinococcus granulosus	CDJ20034.1	187	2.39465e-118	0.766	5	F:endoplasmic reticulum signal peptide binding; P:SRP-dependent cotranslational protein targeting to membrane; C:signal recognition particle, endoplasmic reticulum targeting; F:signal recognition particle binding; F:7S RNA binding	-	-
1379	EPA018LGAA12S003008	1	-	-		-	125	-	-	0	-	-	-
1380	EPA018LGAA12S003014	1	BLASTX	ELAV-like protein	Echinococcus granulosus	EUB55408.1	165	1.05605e-49	0.792	6	F:mRNA 3'-UTR binding; P:establishment of blood-brain barrier; P:germ cell proliferation; P:germarium-derived egg chamber formation; C:nucleus; F:nucleotide binding	IPR000504 (PFAM)	-
1381	EPA018LGAA12S003020	1	BLASTX	ATP synthase subunit beta mitochondrial	Echinococcus granulosus	CDJ15820.1	189	1.1873e-114	0.932	16	P:angiogenesis; F:proton-transporting ATPase activity, rotational mechanism; P:negative regulation of cell adhesion involved in substrate-bound cell migration; P:regulation of intracellular pH; F:proton-transporting ATP synthase activity, rotational mechanism; P:ATP hydrolysis coupled proton transport; P:mitochondrial ATP synthesis coupled proton transport; F:MHC class I protein binding; C:mitoch…	IPR000194 (PFAM); IPR000793 (PFAM)	-
1382	EPA018LGAA12S003025	1	BLASTX	NAD kinase domain containing protein 1	Echinococcus granulosus	CDJ19035.1	245	2.12726e-54	0.543	2	F:binding; P:nicotinamide nucleotide metabolic process	IPR002504 (PFAM)	-
1383	EPA018LGAA12S003027	1	BLASTX	cyclin g associated kinase	Echinococcus granulosus	CDJ22594.1	243	2.44456e-58	0.707	3	P:protein phosphorylation; F:ATP binding; F:protein serine/threonine kinase activity	-	EC:2.7.11
1384	EPA018LGAA12S003039	1	BLASTX	deoxyribose phosphate aldolase	Hymenolepis microstoma	CDJ07162.1	182	9.53037e-86	0.843	3	C:cytoplasm; F:deoxyribose-phosphate aldolase activity; P:deoxyribonucleotide catabolic process	IPR002915 (PFAM)	EC:4.1.2.4
1385	EPA018LGAA12S003062	1	BLASTX	Alpha-adducin	Echinococcus granulosus	EUB63741.1	207	8.90507e-83	0.805	19	F:structural molecule activity; C:membrane; P:homeostasis of number of cells within a tissue; P:positive regulation of biological process; C:cytoskeletal part; P:cell volume homeostasis; P:cell morphogenesis; F:protein dimerization activity; C:cytoplasm; F:actin binding; F:metal ion binding; C:dendrite; P:erythrocyte differentiation; P:hemoglobin metabolic process; F:protein complex binding; P:mu…	IPR001303 (PFAM)	-
1386	EPA018LGAA12S003069	1	BLASTX	hypothetical protein L345_04928	Ophiophagus hannah	ETE69268.1	233	3.07646e-112	0.644	0	-	IPR009684 (PFAM)	-
1387	EPA018LGAA12S003078	1	BLASTX	hypothetical protein	Schistosoma mansoni	XP_002572165.1	183	4.67464e-61	0.691	1	F:DNA binding	IPR003121 (PFAM)	-
1388	EPA018LGAA12S003085	1	BLASTX	lag1 longevity assurance 1	Hymenolepis microstoma	CDJ12228.1	238	1.5067e-61	0.618	2	C:integral component of membrane; C:membrane	IPR006634 (PFAM)	-
1389	EPA018LGAA12S003092	1	-	-		-	111	-	-	0	-	-	-
1390	EPA018LGAA12S003100	1	BLASTX	hypothetical protein BRAFLDRAFT_125373	Branchiostoma floridae	XP_002612181.1	98	1.07559e-07	0.617	2	F:identical protein binding; P:regulation of cellular process	-	-
1391	EPA018LGAA12S003104	1	BLASTX	elongation factor 1 alpha	Spirometra erinaceieuropaei	AFX72984.1	192	7.23603e-46	0.913	13	F:translation elongation factor activity; P:positive regulation of growth rate; P:determination of adult lifespan; P:growth; P:reproduction; P:translational elongation; P:GTP catabolic process; P:nematode larval development; P:locomotion; F:GTPase activity; P:embryo development ending in birth or egg hatching; C:cytoplasm; F:GTP binding	-	-
1392	EPA018LGAA12S003115	1	BLASTX	hypothetical protein	Schistosoma mansoni	XP_002582190.1	147	4.86099e-11	0.742	0	-	-	-
1393	EPA018LGAA12S003120	1	BLASTX	talin	Echinococcus granulosus	CDJ24948.1	242	1.34359e-74	0.653	1	C:cell part	-	-
1394	EPA018LGAA12S003125	1	BLASTX	hypothetical protein EGR_01212	Echinococcus granulosus	EUB64084.1	107	5.81204e-15	0.755	0	-	-	-
1395	EPA018LGAA12S003128	1	-	-		-	243	-	-	0	-	-	-
1396	EPA018LGAA12S003130	1	-	-		-	223	-	-	0	-	-	-
1397	EPA018LGAA12S003133	1	BLASTX	ribosomal protein L9	Echinococcus granulosus	CDJ18674.1	187	1.74912e-84	0.81	4	C:ribosome; F:structural constituent of ribosome; P:translation; F:rRNA binding	IPR020040 (PFAM)	-
1398	EPA018LGAA12S003135	1	-	-		-	187	-	-	0	-	-	-
1399	EPA018LGAA12S003142	1	BLASTX	Kelch-like protein	Echinococcus granulosus	EUB59202.1	250	3.13504e-25	0.5	6	C:Cul3-RING ubiquitin ligase complex; P:ER to Golgi vesicle-mediated transport; P:Wnt signaling pathway; C:ER to Golgi transport vesicle; P:protein monoubiquitination; P:COPII vesicle coating	IPR011705 (PFAM); IPR013069 (PFAM)	-
1400	EPA018LGAA12S003159	1	BLASTX	RNA binding protein 39	Hymenolepis microstoma	CDJ14325.1	99	4.47127e-45	0.907	4	F:RNA binding; P:mRNA processing; C:nucleus; F:nucleotide binding	IPR000504 (PFAM)	-
1401	EPA018LGAA12S003160	1	-	-		-	43	-	-	0	-	-	-
1402	EPA018LGAA12S003162	1	-	-		-	61	-	-	0	-	-	-
1403	EPA018LGAA12S003165	1	BLASTX	oxalate:formate antiporter	Echinococcus granulosus	CDJ18820.1	164	8.16567e-18	0.552	0	-	-	-
1404	EPA018LGAA12S003167	1	BLASTX	PREDICTED: kelch-like protein 18 isoform X2	Ochotona princeps	XP_004581478.1	173	1.60122e-21	0.476	0	-	IPR013069 (PFAM); IPR011705 (PFAM)	-
1405	EPA018LGAA12S003185	1	BLASTX	Leucine-rich repeat and WD repeat-containing protein	Echinococcus granulosus	EUB62217.1	223	2.02917e-30	0.8983	2	P:negative regulation of transcription, DNA-templated; C:nucleus	-	-
1406	EPA018LGAA12S003186	1	BLASTX	sodium dependent phosphate transporter 1	Echinococcus granulosus	CDJ17695.1	238	1.65397e-84	0.786	3	P:phosphate ion transport; C:membrane; F:inorganic phosphate transmembrane transporter activity	IPR001204 (PFAM)	-
1407	EPA018LGAA12S003192	1	-	-		-	103	-	-	0	-	-	-
1408	EPA018LGAA12S003204	1	BLASTX	PREDICTED: kelch repeat and BTB domain-containing protein 3-like	Astyanax mexicanus	XP_007247698.1	204	2.44252e-18	0.507	0	-	IPR011705 (PFAM); IPR013069 (PFAM)	-
1409	EPA018LGAA12S003209	1	BLASTX	annexin	Hymenolepis microstoma	CDJ08836.1	226	1.70385e-71	0.712	2	F:calcium ion binding; F:calcium-dependent phospholipid binding	IPR018502 (PFAM)	-
1410	EPA018LGAA12S003213	1	BLASTX	PREDICTED: RNA-binding protein 28-like, partial	Python bivittatus	XP_007440556.1	146	1.02674e-53	0.898	0	-	IPR000504 (PFAM)	-
1411	EPA018LGAA12S003216	1	BLASTX	Mitochondrial carrier protein	Echinococcus granulosus	EUB61350.1	211	1.25092e-39	0.518	3	C:integral component of membrane; C:membrane; P:transport	-	-
1412	EPA018LGAA12S003220	1	-	-		-	86	-	-	0	-	-	-
1413	EPA018LGAA12S003226	1	-	-		-	240	-	-	0	-	-	-
1414	EPA018LGAA12S003239	1	-	-		-	53	-	-	0	-	-	-
1415	EPA018LGAA12S003242	1	BLASTX	e3 ubiquitin protein ligase rnf14	Echinococcus granulosus	CDJ17347.1	209	1.12171e-17	0.4833	0	-	IPR006575 (PFAM)	-
1416	EPA018LGAA12S003243	1	BLASTX	inositol polyphosphate multikinase	Echinococcus granulosus	CDJ21511.1	218	7.56664e-48	0.581	1	F:transferase activity	IPR005522 (PFAM)	-
1417	EPA018LGAA12S003260	1	BLASTX	coronin 1C	Hymenolepis microstoma	CDJ14753.1	240	2.18638e-148	0.854	0	-	IPR001680 (PFAM); IPR015048 (PFAM)	-
1418	EPA018LGAA12S003277	1	-	-		-	59	-	-	0	-	-	-
1419	EPA018LGAA12S003281	1	-	-	-	-	107	-	-	0	-	-	-
1420	EPA018LGAA12S003283	1	BLASTX	golgi apparatus protein 1	Hymenolepis microstoma	CDJ07778.1	153	1.02811e-30	0.511	2	C:membrane; C:Golgi membrane	IPR001893 (PFAM)	-
1421	EPA018LGAA12S003286	1	-	-		-	99	-	-	0	-	-	-
1422	EPA018LGAA12S003297	1	BLASTX	eukaryotic translation initiation factor 2	Echinococcus granulosus	CDJ20393.1	233	2.78982e-24	0.733	2	P:translational initiation; F:translation initiation factor activity	IPR002735 (PFAM)	-
1423	EPA018LGAA12S003302	1	-	-		-	160	-	-	0	-	-	-
1424	EPA018LGAA12S003305	1	BLASTX	60S ribosomal protein L23a	Echinococcus granulosus	CDJ21850.1	196	1.34095e-90	0.907	4	C:ribosome; F:structural constituent of ribosome; P:translation; F:nucleotide binding	IPR005633 (PFAM); IPR013025 (PFAM)	-
1425	EPA018LGAA12S003307	1	BLASTX	Vacuolar protein sorting-associated protein	Echinococcus granulosus	EUB64049.1	195	8.1193e-23	0.455	2	F:metal ion binding; F:zinc ion binding	-	-
1426	EPA018LGAA12S003311	1	BLASTX	spry domain containing socs box protein	Schistosoma mansoni	XP_002575024.1	215	2.68434e-61	0.608	5	P:intracellular signal transduction; P:protein ubiquitination; F:molecular_function; P:biological_process; C:cellular_component	IPR003877 (PFAM)	-
1427	EPA018LGAA12S003315	1	-	-		-	78	-	-	0	-	-	-
1428	EPA018LGAA12S003339	1	BLASTX	hypothetical protein CAPTEDRAFT_224511	Capitella teleta	ELT96858.1	109	1.55073e-40	0.76	0	-	IPR004241 (PFAM)	-
1429	EPA018LGAA12S003344	1	BLASTX	histone H2B	Hymenolepis microstoma	CDJ15142.1	132	9.38953e-59	0.99	5	C:nucleosome; F:DNA binding; P:nucleosome assembly; C:nucleus; F:protein heterodimerization activity	-	-
1430	EPA018LGAA12S003346	1	BLASTX	PREDICTED: POU domain, class 6, transcription factor 2-like	Macaca mulatta	XP_001101179.2	176	1.55123e-55	0.874	5	P:regulation of transcription, DNA-templated; F:sequence-specific DNA binding transcription factor activity; F:sequence-specific DNA binding; P:transcription, DNA-templated; C:nucleus	-	-
1431	EPA018LGAA12S003348	1	BLASTX	collagen alpha(iv) chain	Hymenolepis microstoma	CDJ11019.1	153	2.28187e-10	0.67	0	-	IPR008160 (PFAM)	-
1432	EPA018LGAA12S003354	1	BLASTX	expressed conserved protein	Hymenolepis microstoma	CDJ14352.1	137	3.87282e-10	0.5067	0	-	-	-
1433	EPA018LGAA12S003355	1	-	-		-	193	-	-	0	-	-	-
1434	EPA018LGAA12S003360	1	BLASTX	hypothetical protein	Schistosoma mansoni	XP_002571515.1	195	1.78443e-13	0.437	7	C:Cul3-RING ubiquitin ligase complex; P:ER to Golgi vesicle-mediated transport; P:Wnt signaling pathway; P:protein monoubiquitination; C:ER to Golgi transport vesicle; F:protein binding; P:COPII vesicle coating	IPR006652 (PFAM)	-
1435	EPA018LGAA12S003376	1	BLASTX	plexin a4	Hymenolepis microstoma	CDJ12474.1	241	5.15203e-52	0.677	1	P:single-organism process	IPR013548 (PFAM)	-
1436	EPA018LGAA12S003377	1	BLASTX	histone H2B	Hymenolepis microstoma	CDJ15142.1	67	1.92435e-31	0.747	4	F:binding; C:NuA4 histone acetyltransferase complex; C:chromosome; C:lipid particle	-	-
1437	EPA018LGAA12S003378	1	-	-		-	53	-	-	0	-	-	-
1438	EPA018LGAA12S003379	1	BLASTX	SJCHGC05060 protein	Schistosoma japonicum	AAX26392.2	210	9.62113e-47	0.725	5	F:DNA topoisomerase type I activity; F:DNA topoisomerase type II (ATP-hydrolyzing) activity; F:DNA binding; C:chromosome; P:DNA topological change	IPR008336 (PFAM)	EC:5.99.1.2; EC:5.99.1.3
1439	EPA018LGAA12S003385	1	-	-		-	165	-	-	0	-	-	-
1440	EPA018LGAA12S003394	1	BLASTX	tRNA specific adenosine deaminase protein	Echinococcus granulosus	CDJ16318.1	205	2.35224e-49	0.51	7	F:hydrolase activity; P:metabolic process; F:catalytic activity; F:zinc ion binding; P:cytidine deamination; F:cytidine deaminase activity; F:dCTP deaminase activity	-	-
1441	EPA018LGAA12S003398	1	-	-		-	74	-	-	0	-	-	-
1442	EPA018LGAA12S003406	1	-	-		-	36	-	-	0	-	-	-
1443	EPA018LGAA12S003414	1	BLASTX	phosphatidylinositol 45 bisphosphate	Echinococcus granulosus	CDJ16806.1	166	1.42256e-67	0.633	1	P:phosphatidylinositol dephosphorylation	-	-
1444	EPA018LGAA12S003416	1	-	-		-	137	-	-	0	-	-	-
1445	EPA018LGAA12S003418	1	BLASTX	succinyl-CoA synthetase beta subunit	Clonorchis sinensis	GAA56712.1	81	7.30213e-29	0.915	3	P:metabolic process; F:ATP binding; F:ligase activity	-	-
1446	EPA018LGAA12S003421	1	BLASTX	heat shock protein 70	Echinococcus granulosus	CDJ18577.1	219	5.9308e-126	0.897	4	P:protein folding; P:response to stress; F:ATP binding; F:unfolded protein binding	IPR013126 (PFAM)	-
1447	EPA018LGAA12S003423	1	BLASTX	hypothetical protein L345_03410, partial	Ophiophagus hannah	ETE70791.1	126	8.65233e-24	0.7975	4	F:Ras guanyl-nucleotide exchange factor activity; C:intracellular; P:regulation of small GTPase mediated signal transduction; P:small GTPase mediated signal transduction	-	-
1448	EPA018LGAA12S003425	1	-	-		-	205	-	-	0	-	-	-
1449	EPA018LGAA12S003435	1	BLASTX	nervous system adducin	Hymenolepis microstoma	CDJ08795.1	137	1.11879e-48	0.77	1	F:metal ion binding	IPR001303 (PFAM)	-
1450	EPA018LGAA12S003443	1	BLASTX	LIM zinc bindingdomain containing protein	Echinococcus granulosus	CDJ21726.1	114	4.21425e-40	0.829	1	F:zinc ion binding	-	-
1451	EPA018LGAA12S003452	1	BLASTX	AP 2 complex subunit mu 1	Hymenolepis microstoma	CDJ08467.1	184	1.17925e-121	0.882	4	P:vesicle-mediated transport; P:intracellular protein transport; C:clathrin adaptor complex; C:clathrin coat of coated pit	IPR008968 (PFAM); IPR022775 (PFAM)	-
1452	EPA018LGAA12S003453	1	-	-		-	49	-	-	0	-	-	-
1453	EPA018LGAA12S003454	1	BLASTX	tubulin alpha, partial	Crassostrea ariakensis	AEF33433.1	150	1.62345e-91	0.95	8	P:protein polymerization; C:cytoplasmic microtubule; P:GTP catabolic process; P:microtubule-based process; F:protein domain specific binding; F:GTPase activity; F:structural constituent of cytoskeleton; F:GTP binding	IPR018316 (PFAM)	-
1454	EPA018LGAA12S003466	1	BLASTX	Tripartite motif-containing protein 3	Echinococcus granulosus	EUB56863.1	55	4.41692e-40	0.778	3	F:catalytic activity; C:intracellular; F:zinc ion binding	-	-
1455	EPA018LGAA12S003470	1	BLASTX	prefoldin subunit 2	Hymenolepis microstoma	CDJ10925.1	142	7.10184e-61	0.784	4	P:protein folding; C:prefoldin complex; C:intracellular part; F:unfolded protein binding	IPR002777 (PFAM)	-
1456	EPA018LGAA12S003472	1	BLASTX	mitochondrial import receptor subunit tom22	Hymenolepis microstoma	CDJ07135.1	179	3.04517e-23	0.714	2	C:mitochondrial outer membrane; P:intracellular protein transport	IPR005683 (PFAM)	-
1457	EPA018LGAA12S003480	1	BLASTX	Thioredoxin fold	Hymenolepis microstoma	CDJ12135.1	117	6.7867e-39	0.7075	4	P:cell redox homeostasis; F:electron carrier activity; P:glycerol ether metabolic process; F:protein disulfide oxidoreductase activity	IPR013766 (PFAM)	-
1458	EPA018LGAA12S003489	1	BLASTX	oxalate:formate antiporter	Echinococcus granulosus	CDJ18820.1	164	1.15565e-11	0.6	0	-	-	-
1459	EPA018LGAA12S003494	1	BLASTX	succinate dehydrogenase (ubiquinone)	Hymenolepis microstoma	CDJ13922.1	151	2.6926e-96	0.834	8	P:succinate metabolic process; C:mitochondrial respiratory chain complex II; P:tricarboxylic acid cycle; P:nervous system development; P:respiratory electron transport chain; F:protein binding; F:flavin adenine dinucleotide binding; F:succinate dehydrogenase (ubiquinone) activity	IPR015939 (PFAM)	EC:1.3.5.1
1460	EPA018LGAA12S003497	1	-	-		-	69	-	-	0	-	-	-
1461	EPA018LGAA12S003500	1	-	-		-	184	-	-	0	-	-	-
1462	EPA018LGAA12S003510	1	-	-		-	71	-	-	0	-	-	-
1463	EPA018LGAA12S003516	1	BLASTX	Transmembrane protein 45B	Echinococcus granulosus	CDJ19879.1	247	2.99012e-78	0.495	1	C:integral component of membrane	IPR006904 (PFAM)	-
1464	EPA018LGAA12S003524	1	-	-		-	150	-	-	0	-	-	-
1465	EPA018LGAA12S003529	1	-	-		-	60	-	-	0	-	-	-
1466	EPA018LGAA12S003530	1	BLASTX	cell polarity protein	Hymenolepis microstoma	CDJ07217.1	251	1.85046e-46	0.536	0	-	-	-
1467	EPA018LGAA12S003531	1	BLASTX	14-3-3 protein epsilon	Camponotus floridanus	EFN68394.1	115	4.31624e-45	0.734	1	F:protein domain specific binding	IPR023410 (PFAM)	-
1468	EPA018LGAA12S003541	1	BLASTX	ATPase WRNIP1, partial	Ophiophagus hannah	ETE68058.1	175	2.92233e-102	0.542	12	C:perinuclear region of cytoplasm; F:ATPase activity; C:mitochondrion; F:ATP binding; P:DNA synthesis involved in DNA repair; P:regulation of DNA-dependent DNA replication initiation; F:identical protein binding; C:nucleus; P:DNA repair; F:nucleotide binding; F:nucleoside-triphosphatase activity; F:DNA binding	-	-
1469	EPA018LGAA12S003547	1	BLASTX	Kelch repeat and BTB domain-containing protein 3	Ophiophagus hannah	ETE72386.1	189	7.48849e-119	0.866	0	-	IPR013069 (PFAM)	-
1470	EPA018LGAA12S003550	1	BLASTX	hypothetical protein CAPTEDRAFT_199691, partial	Capitella teleta	ELU13869.1	159	6.79047e-77	0.833	3	F:S-(hydroxymethyl)glutathione dehydrogenase activity; F:zinc ion binding; P:ethanol oxidation	IPR013154 (PFAM)	EC:1.1.1.284
1471	EPA018LGAA12S003562	1	BLASTX	tubulin gamma 1 chain	Echinococcus granulosus	CDJ23942.1	240	1.76442e-145	0.91	6	C:microtubule; P:protein polymerization; P:GTP catabolic process; P:microtubule-based process; F:GTPase activity; F:GTP binding	IPR003008 (PFAM)	-
1472	EPA018LGAA12S003574	1	BLASTX	Dual specificity protein kinase CLK2	Echinococcus granulosus	EUB56929.1	166	8.65583e-40	0.752	12	P:regulation of RNA splicing; P:protein autophosphorylation; P:peptidyl-tyrosine phosphorylation; F:protein serine/threonine kinase activity; P:response to ionizing radiation; F:protein serine/threonine/tyrosine kinase activity; C:nuclear speck; P:negative regulation of gluconeogenesis; F:protein tyrosine kinase activity; F:ATP binding; F:protein binding; P:response to retinoic acid	IPR000719 (PFAM)	EC:2.7.12.1; EC:2.7.11; EC:2.7.10
1473	EPA018LGAA12S003581	1	BLASTX	PREDICTED: cat eye syndrome critical region protein 5 homolog	Python bivittatus	XP_007427877.1	154	7.36988e-125	0.907	0	-	-	-
1474	EPA018LGAA12S003589	1	BLASTX	PREDICTED: c-C motif chemokine 4-like	Python bivittatus	XP_007441014.1	104	5.03246e-28	0.704	3	C:extracellular space; F:chemokine activity; P:immune response	IPR001811 (PFAM)	-
1475	EPA018LGAA12S003597	1	BLASTX	COP9 signalosome complex subunit 3	Echinococcus granulosus	EUB62285.1	222	2.32056e-58	0.593	3	C:COP9 signalosome; P:in utero embryonic development; F:protein binding	-	-
1476	EPA018LGAA12S003606	1	BLASTX	peter pan-related	Schistosoma mansoni	XP_002580366.1	253	2.13297e-94	0.626	2	F:metal ion binding; F:zinc ion binding	-	-
1477	EPA018LGAA12S003612	1	BLASTX	methyltransferase protein 10	Echinococcus granulosus	CDJ16625.1	126	1.02741e-56	0.61	0	-	PF12847 (PFAM)	-
1478	EPA018LGAA12S003616	1	BLASTX	glycogen phosphorylase	Echinococcus granulosus	CDJ20389.1	239	2.78318e-133	0.946	3	F:glycogen phosphorylase activity; P:carbohydrate metabolic process; F:pyridoxal phosphate binding	IPR000811 (PFAM)	-
1479	EPA018LGAA12S003645	1	BLASTX	Type II collagen B	Hymenolepis microstoma	CDJ12970.1	207	1.81226e-23	0.6717	2	F:extracellular matrix structural constituent; C:collagen	IPR001007 (PFAM); IPR008160 (PFAM)	-
1480	EPA018LGAA12S003662	1	-	-		-	142	-	-	0	-	-	-
1481	EPA018LGAA12S003692	1	BLASTX	unc 112 protein	Hymenolepis microstoma	CDJ11777.1	256	2.63135e-49	0.658	0	-	-	-
1482	EPA018LGAA12S003695	1	BLASTX	Vacuolar protein sorting-associated protein	Echinococcus granulosus	EUB63730.1	204	3.63501e-81	0.673	1	F:zinc ion binding	-	-
1483	EPA018LGAA12S003697	1	-	-		-	102	-	-	0	-	-	-
1484	EPA018LGAA12S003704	1	-	-		-	67	-	-	0	-	-	-
1485	EPA018LGAA12S003709	1	BLASTX	AF447708_1 vimentin	Daboia russelii	AAL38630.1	224	1.89843e-109	0.92	17	C:cytosol; P:Bergmann glial cell differentiation; P:lens fiber cell development; P:astrocyte development; C:peroxisome; P:intermediate filament organization; C:extracellular vesicular exosome; F:protein C-terminus binding; F:scaffold protein binding; F:identical protein binding; C:cell leading edge; C:cell projection; F:structural constituent of eye lens; F:structural constituent of cytoskeleton;…	IPR006821 (PFAM); IPR001664 (PFAM)	-
1486	EPA018LGAA12S003713	1	-	-		-	82	-	-	0	-	-	-
1487	EPA018LGAA12S003716	1	BLASTX	NADH dehydrogenase (ubiquinone) 1 alpha	Hymenolepis microstoma	CDJ08702.1	232	2.4957e-115	0.812	3	P:cellular metabolic process; F:coenzyme binding; F:catalytic activity	IPR001509 (PFAM)	-
1488	EPA018LGAA12S003719	1	BLASTX	methylmalonic aciduria (cobalamin deficiency)	Hymenolepis microstoma	CDJ13552.1	252	1.17466e-44	0.537	5	C:mitochondrion; P:cobalamin metabolic process; F:pseudouridylate synthase activity; P:pseudouridine synthesis; F:lyase activity	IPR019362 (PFAM)	-
1489	EPA018LGAA12S003727	1	-	-	-	-	200	-	-	0	-	-	-
1490	EPA018LGAA12S003731	1	BLASTX	transketolase	Echinococcus granulosus	CDJ22246.1	247	1.84174e-141	0.854	2	F:transketolase activity; P:metabolic process	IPR005474 (PFAM)	EC:2.2.1.1
1491	EPA018LGAA12S003736	1	BLASTX	spermidine synthase	Echinococcus granulosus	CDJ20238.1	231	1.90725e-116	0.757	1	F:catalytic activity	IPR001045 (PFAM)	-
1492	EPA018LGAA12S003739	1	BLASTX	mitochondrial F1F0 ATP synthase subunit epsilon	Echinococcus granulosus	CDJ21510.1	60	6.35716e-12	0.709	3	F:cation-transporting ATPase activity; F:hydrogen ion transmembrane transporter activity; F:ATPase activity, coupled to transmembrane movement of ions, rotational mechanism	IPR006721 (PFAM)	-
1493	EPA018LGAA12S003763	1	BLASTX	zinc finger C2H2 type	Echinococcus granulosus	CDJ15718.1	214	3.16318e-49	0.66	0	-	-	-
1494	EPA018LGAA12S003765	1	BLASTX	NEDD8 conjugating enzyme UBE2F	Echinococcus granulosus	CDJ16333.1	184	1.81115e-86	0.77	2	F:ubiquitin-protein ligase activity; P:protein ubiquitination	IPR000608 (PFAM)	EC:6.3.2.19
1495	EPA018LGAA12S003769	1	-	-		-	117	-	-	0	-	-	-
1496	EPA018LGAA12S003775	1	BLASTX	monocarboxylate transporter	Echinococcus granulosus	CDJ22397.1	197	1.49995e-69	0.72	2	C:integral component of membrane; P:transmembrane transport	IPR011701 (PFAM)	-
1497	EPA018LGAA12S003783	1	BLASTX	Pre-mRNA-splicing regulator female-lethal(2)D	Echinococcus granulosus	EUB55764.1	225	3.41021e-54	0.626	1	P:RNA splicing	-	-
1498	EPA018LGAA12S003785	1	-	-		-	76	-	-	0	-	-	-
1499	EPA018LGAA12S003786	1	BLASTX	Ubiquitin-conjugating enzyme E2 H	Echinococcus granulosus	EUB63541.1	184	2.0943e-107	0.933	2	F:ubiquitin-protein ligase activity; P:protein ubiquitination	IPR000608 (PFAM)	EC:6.3.2.19
1500	EPA018LGAA12S003788	1	-	-		-	49	-	-	0	-	-	-
1501	EPA018LGAA12S003794	1	BLASTX	proteasome prosome macropain subunit beta	Echinococcus granulosus	CDJ20203.1	195	1.29469e-97	0.796	5	C:cytoplasm; C:proteasome core complex; C:nucleus; F:threonine-type endopeptidase activity; P:proteolysis involved in cellular protein catabolic process	IPR001353 (PFAM)	EC:3.4.25
1502	EPA018LGAA12S003802	1	BLASTX	t complex protein 1 subunit gamma	Echinococcus granulosus	CDJ17001.1	246	3.84514e-152	0.885	4	C:cytoplasm; P:protein folding; F:ATP binding; F:unfolded protein binding	IPR002423 (PFAM)	-
1503	EPA018LGAA12S003804	1	-	-	-	-	103	-	-	0	-	-	-
1504	EPA018LGAA12S003814	1	-	-		-	78	-	-	0	-	-	-
1505	EPA018LGAA12S003825	1	BLASTX	succinate dehydrogenase complex subunit D	Echinococcus granulosus	CDJ18374.1	142	8.32479e-31	0.54	2	C:membrane; C:mitochondrion	-	-
1506	EPA018LGAA12S003827	1	BLASTX	Heterogeneous nuclear ribonucleoprotein A/B	Echinococcus granulosus	EUB60328.1	87	1.80229e-10	0.523	3	F:nucleic acid binding; F:nucleotide binding; C:ribonucleoprotein complex	-	-
1507	EPA018LGAA12S003833	1	BLASTX	histone acetyltransferase KAT2B	Echinococcus granulosus	CDJ17276.1	234	2.88236e-107	0.604	5	P:regulation of transcription, DNA-templated; P:histone acetylation; F:histone acetyltransferase activity; C:nucleus; F:N-acetyltransferase activity	IPR009464 (PFAM)	-
1508	EPA018LGAA12S003853	1	-	-	-	-	59	-	-	0	-	-	-
1509	EPA018LGAA12S003856	1	-	-		-	61	-	-	0	-	-	-
1510	EPA018LGAA12S003867	1	-	-		-	84	-	-	0	-	-	-
1511	EPA018LGAA12S003878	1	BLASTX	purine nucleoside phosphorylase	Hymenolepis microstoma	CDI95571.1	76	1.55132e-53	0.693	0	-	IPR000845 (PFAM)	-
1512	EPA018LGAA12S003880	1	BLASTX	Ensconsin Microtubule associated protein 7	Echinococcus granulosus	CDJ19550.1	252	7.38499e-11	0.85	0	-	-	-
1513	EPA018LGAA12S003886	1	BLASTX	dystrophins A:C:F:G:H	Echinococcus granulosus	CDJ22702.1	193	1.56237e-48	0.6075	2	F:calcium ion binding; F:zinc ion binding	-	-
1514	EPA018LGAA12S003889	1	BLASTX	hypothetical protein CLF_109469	Clonorchis sinensis	GAA37489.2	243	7.7717e-12	0.5729	0	-	-	-
1515	EPA018LGAA12S003890	1	BLASTX	Zinc finger RING type	Echinococcus granulosus	CDJ16750.1	146	3.33801e-38	0.62	0	-	-	-
1516	EPA018LGAA12S003901	1	BLASTX	geranylgeranyl transferase type 2 subunit alpha	Echinococcus granulosus	CDJ16621.1	202	1.49152e-93	0.631	1	F:transferase activity	IPR025875 (PFAM)	-
1517	EPA018LGAA12S003902	1	-	-		-	18	-	-	0	-	-	-
1518	EPA018LGAA12S003905	1	BLASTX	Protein TFG	Echinococcus granulosus	EUB54953.1	265	9.23684e-35	0.615	0	-	IPR000270 (PFAM)	-
1519	EPA018LGAA12S003907	1	-	-		-	100	-	-	0	-	-	-
1520	EPA018LGAA12S003908	1	BLASTX	expressed protein	Echinococcus granulosus	CDJ25246.1	276	3.96466e-24	0.6433	0	-	-	-
1521	EPA018LGAA12S003927	1	BLASTX	PREDICTED: kelch-like protein 18-like	Ceratitis capitata	XP_004517979.1	205	3.21775e-22	0.491	0	-	IPR011705 (PFAM)	-
1522	EPA018LGAA12S003928	1	-	-		-	656	-	-	0	-	0	-
1523	EPA018LGAA12S003931	1	-	-		-	274	-	-	0	-	-	-
1524	EPA018LGAA12S003932	1	BLASTX	dipeptidyl aminopeptidaseprotein	Echinococcus granulosus	CDJ25534.1	170	2.88368e-33	0.825	0	-	-	-
1525	EPA018LGAA12S003947	1	-	-		-	51	-	-	0	-	-	-
1526	EPA018LGAA12S003949	1	BLASTX	Cytochrome b c1 complex subunit 2	Echinococcus granulosus	CDJ24119.1	77	5.39771e-15	0.545	0	-	-	-
1527	EPA018LGAA12S003954	1	BLASTX	protein boule	Hymenolepis microstoma	CDJ08971.1	269	2.65581e-94	0.751	2	F:organic cyclic compound binding; F:heterocyclic compound binding	IPR000504 (PFAM)	-
1528	EPA018LGAA12S003956	1	-	-		-	287	-	-	0	-	-	-
1529	EPA018LGAA12S003963	1	BLASTX	Protein TFG	Echinococcus granulosus	EUB54953.1	280	7.10776e-32	0.617	0	-	IPR000270 (PFAM)	-
1530	EPA018LGAA12S003978	1	BLASTX	hypothetical protein L345_00155, partial	Ophiophagus hannah	ETE74031.1	110	1.14599e-83	0.823	0	-	-	-
1531	EPA018LGAA12S003979	1	BLASTX	interleukin enhancer binding factor 2	Echinococcus granulosus	CDJ16464.1	270	2.06616e-86	0.613	4	F:RNA binding; F:ATP binding; F:transferase activity; P:immune response	IPR006561 (PFAM)	-
1532	EPA018LGAA12S003980	1	BLASTX	Heterogeneous nuclear ribonucleoprotein A1	Echinococcus granulosus	CDJ16369.1	74	7.6245e-32	0.733	2	F:organic cyclic compound binding; F:heterocyclic compound binding	-	-
1533	EPA018LGAA12S003998	1	-	-		-	29	-	-	0	-	-	-
1534	EPA018LGAA12S004004	1	BLASTX	Lysosomal aspartic protease	Echinococcus granulosus	EUB57981.1	290	7.02665e-121	0.742	1	F:peptidase activity	IPR001461 (PFAM)	-
1535	EPA018LGAA12S004013	1	BLASTX	protein phosphatase 2c	Hymenolepis microstoma	CDJ07354.1	270	3.03669e-49	0.712	1	F:hydrolase activity	IPR001932 (PFAM)	-
1536	EPA018LGAA12S004014	1	BLASTX	nucleolin	Hymenolepis microstoma	CDJ13246.1	104	1.69453e-12	0.7167	0	-	-	-
1537	EPA018LGAA12S004015	1	BLASTX	NADH ubiquinone oxidoreductase 42 kDa subunit	Hymenolepis microstoma	CDJ07099.1	291	1.2627e-147	0.622	3	P:nucleobase-containing compound metabolic process; F:ATP binding; F:phosphotransferase activity, alcohol group as acceptor	IPR002624 (PFAM)	-
1538	EPA018LGAA12S004020	1	BLASTX	Myosin heavy chain, striated muscle	Echinococcus granulosus	EUB61755.1	212	4.15319e-113	0.903	4	F:actin binding; C:myosin complex; F:ATP binding; F:motor activity	IPR002928 (PFAM)	-
1539	EPA018LGAA12S004039	1	BLASTX	Protein TFG	Echinococcus granulosus	EUB54953.1	294	3.68426e-32	0.62	0	-	IPR000270 (PFAM)	-
1540	EPA018LGAA12S004041	1	BLASTX	innexin unc 9	Echinococcus granulosus	CDJ19896.1	153	7.8275e-85	0.782	1	C:gap junction	-	-
1541	EPA018LGAA12S004048	1	BLASTX	queuine tRNA ribosyltransferase	Echinococcus granulosus	CDJ19883.1	298	1.52056e-162	0.777	4	F:queuine tRNA-ribosyltransferase activity; F:nucleic acid binding; P:queuosine biosynthetic process; F:zinc ion binding	IPR002616 (PFAM)	EC:2.4.2.29
1542	EPA018LGAA12S004055	1	BLASTX	Translocon associated protein subunit alpha	Hymenolepis microstoma	CDJ13994.1	212	1.06648e-70	0.614	1	C:endoplasmic reticulum	IPR005595 (PFAM)	-
1543	EPA018LGAA12S004060	1	InterProScan	TMS membrane protein/tumour differentially expressed protein	-	PF03348 (PFAM)	134	-	-	0	-	IPR005016 (PFAM)	-
1544	EPA018LGAA12S004071	1	BLASTX	integrin beta 2	Echinococcus granulosus	CDJ21627.1	279	1.59411e-126	0.721	3	C:integral component of membrane; P:integrin-mediated signaling pathway; P:cell adhesion	IPR002369 (PFAM)	-
1545	EPA018LGAA12S004079	1	BLASTX	T complex protein 1 subunit zeta	Hymenolepis microstoma	CDJ10964.1	96	2.52134e-31	0.837	4	C:cytoplasm; P:protein folding; F:ATP binding; F:unfolded protein binding	IPR002423 (PFAM)	-
1546	EPA018LGAA12S004084	1	BLASTX	Kunitz protein 8	Echinococcus granulosus	ACM79010.1	79	5.39675e-11	0.599	1	C:extracellular region	-	-
1547	EPA018LGAA12S004089	1	BLASTX	Leucine rich repeat typical subtype	Echinococcus granulosus	CDJ21221.1	298	6.76892e-51	0.525	6	C:extracellular space; P:brown fat cell differentiation; F:molecular_function; C:membrane; P:biological_process; C:extracellular region	PF13855 (PFAM); IPR001611 (PFAM)	-
1548	EPA018LGAA12S004094	1	-	-		-	112	-	-	0	-	-	-
1549	EPA018LGAA12S004105	1	BLASTX	60s ribosomal protein l6	Echinococcus granulosus	CDJ19875.1	133	2.03129e-66	0.75	3	C:ribosome; F:structural constituent of ribosome; P:translation	-	-
1550	EPA018LGAA12S004115	1	BLASTX	SJCHGC05968 protein	Schistosoma japonicum	AAX25834.2	204	2.9877e-31	0.57	2	F:transferase activity, transferring glycosyl groups; F:transferase activity	-	-
1551	EPA018LGAA12S004118	1	-	-		-	74	-	-	0	-	-	-
1552	EPA018LGAA12S004125	1	-	-		-	139	-	-	0	-	-	-
1553	EPA018LGAA12S004147	1	-	-		-	92	-	-	0	-	-	-
1554	EPA018LGAA12S004157	1	-	-		-	82	-	-	0	-	-	-
1555	EPA018LGAA12S004159	1	-	-		-	144	-	-	0	-	-	-
1556	EPA018LGAA12S004161	1	-	-		-	109	-	-	0	-	-	-
1557	EPA018LGAA12S004162	1	BLASTX	endoplasmic reticulum Golgi intermediate	Hymenolepis microstoma	CDJ08180.1	239	1.60228e-68	0.591	0	-	PF13850 (PFAM); IPR012936 (PFAM)	-
1558	EPA018LGAA12S004166	1	BLASTX	GRAM	Hymenolepis microstoma	CDJ12248.1	233	3.97332e-10	0.705	0	-	-	-
1559	EPA018LGAA12S004167	1	BLASTX	Spectrin beta chain	Echinococcus granulosus	EUB63443.1	212	1.71411e-128	0.913	15	C:M band; C:nucleolus; P:SMAD protein import into nucleus; P:protein targeting to plasma membrane; F:ankyrin binding; F:phospholipid binding; P:Golgi to plasma membrane protein transport; C:spectrin; F:actin binding; P:mitotic cytokinesis; P:common-partner SMAD protein phosphorylation; C:cuticular plate; F:structural constituent of cytoskeleton; C:plasma membrane; P:membrane assembly	IPR001715 (PFAM)	-
1560	EPA018LGAA12S004178	1	-	-		-	103	-	-	0	-	-	-
1561	EPA018LGAA12S004193	1	BLASTX	annexin	Echinococcus multilocularis	CDI70508.1	111	1.39529e-33	0.761	1	F:ion binding	-	-
1562	EPA018LGAA12S004197	1	BLASTX	glutamate dehydrogenase	Hymenolepis microstoma	CDJ10879.1	224	1.95784e-101	0.79	3	F:oxidoreductase activity; P:cellular amino acid metabolic process; P:oxidation-reduction process	IPR006097 (PFAM)	-
1563	EPA018LGAA12S004201	1	BLASTX	zinc finger protein	Spirometra erinaceieuropaei	AFX72998.1	105	6.65631e-67	0.817	1	F:binding	-	-
1564	EPA018LGAA12S004211	1	-	-		-	96	-	-	0	-	-	-
1565	EPA018LGAA12S004213	1	BLASTX	Hsc70-interacting protein	Echinococcus granulosus	EUB64677.1	129	8.05326e-66	0.781	1	P:response to stress	IPR013105 (PFAM); PF13414 (PFAM)	-
1566	EPA018LGAA12S004221	1	BLASTX	tryptophanyl tRNA synthetase	Echinococcus granulosus	CDJ25279.1	234	1.14513e-119	0.785	3	F:nucleotide binding; F:aminoacyl-tRNA ligase activity; P:tRNA aminoacylation for protein translation	IPR002305 (PFAM)	EC:6.1.1
1567	EPA018LGAA12S004234	1	BLASTX	RNA polymerase II elongation factor	Clonorchis sinensis	ABW89021.1	139	8.08237e-81	0.882	5	F:translation elongation factor activity; F:kinase activity; P:phosphorylation; P:ubiquitin-dependent protein catabolic process; P:translational elongation	IPR016073 (PFAM); IPR016072 (PFAM)	-
1568	EPA018LGAA12S004235	1	-	-		-	44	-	-	0	-	-	-
1569	EPA018LGAA12S004248	1	-	-	-	-	139	-	-	0	-	-	-
1570	EPA018LGAA12S004249	1	BLASTX	hypothetical protein EgrG_000043200	Echinococcus granulosus	CDJ24614.1	231	1.01779e-06	0.64	0	-	-	-
1571	EPA018LGAA12S004255	1	-	-		-	89	-	-	0	-	-	-
1572	EPA018LGAA12S004261	1	BLASTX	oligomeric golgi complex subunit 7, partial	Echinococcus granulosus	CDJ24839.1	308	2.14669e-80	0.566	2	P:intracellular protein transport; C:Golgi transport complex	IPR019335 (PFAM)	-
1573	EPA018LGAA12S004268	1	BLASTX	CUG-BP- and ETR-3-like factor	Echinococcus granulosus	EUB54876.1	70	1.66994e-35	0.967	9	F:mRNA binding; P:sperm motility; P:mRNA splicing, via spliceosome; P:spermatogenesis; P:regulation of alternative mRNA splicing, via spliceosome; P:positive regulation of mRNA splicing, via spliceosome; F:nucleotide binding; C:cytoplasm; C:nucleus	-	-
1574	EPA018LGAA12S004278	1	BLASTX	ribosomal protein S19e	Echinococcus granulosus	CDJ20197.1	145	6.20243e-74	0.804	3	C:ribosome; F:structural constituent of ribosome; P:translation	IPR001266 (PFAM)	-
1575	EPA018LGAA12S004288	1	BLASTX	PI-PLC X domain-containing protein	Echinococcus granulosus	EUB64366.1	67	1.88006e-08	0.6267	0	-	-	-
1576	EPA018LGAA12S004297	1	BLASTX	tubulin alpha, partial	Crassostrea ariakensis	AEF33433.1	150	7.55554e-88	0.77	9	F:structural molecule activity; P:microtubule-based process; F:nucleotide binding; P:cytoskeleton-dependent intracellular transport; P:cell division; C:cytoplasmic microtubule; F:protein domain specific binding; P:cellular component organization; P:'de novo' posttranslational protein folding	IPR018316 (PFAM)	-
1577	EPA018LGAA12S004298	1	BLASTX	hypothetical protein EgrG_000712000	Echinococcus granulosus	CDJ24133.1	300	5.81714e-15	0.3967	0	-	-	-
1578	EPA018LGAA12S004313	1	BLASTX	sodium calcium exchanger	Hymenolepis microstoma	CDJ08406.1	127	1.47233e-53	0.837	6	F:calcium:sodium antiporter activity; P:calcium ion transport; P:transmembrane transport; P:positive regulation of growth rate; C:integral component of membrane; P:cell communication	IPR004837 (PFAM)	-
1579	EPA018LGAA12S004319	1	BLASTX	Basic leucine zipper (bZIP) transcription factor	Echinococcus multilocularis	CDI70720.1	253	1.28063e-18	0.575	0	-	-	-
1580	EPA018LGAA12S004322	1	-	-		-	47	-	-	0	-	-	-
1581	EPA018LGAA12S004327	1	BLASTX	geranylgeranyl transferase type 2 subunit alpha	Echinococcus granulosus	CDJ16621.1	154	4.63455e-64	0.611	6	P:protein prenylation; F:transferase activity; F:protein prenyltransferase activity; P:DNA repair; F:DNA-directed DNA polymerase activity; F:damaged DNA binding	IPR025875 (PFAM)	-
1582	EPA018LGAA12S004329	1	InterProScan	Shisa family	-	PF13908 (PFAM)	143	-	-	0	-	IPR026910 (PFAM)	-
1583	EPA018LGAA12S004331	1	BLASTX	Formin proteiny 2 domain containing protein	Echinococcus granulosus	CDJ18750.1	210	2.73224e-48	0.639	4	F:actin binding; P:cellular component organization; P:actin cytoskeleton organization; F:Rho GTPase binding	IPR015425 (PFAM)	-
1584	EPA018LGAA12S004333	1	-	-		-	211	-	-	0	-	-	-
1585	EPA018LGAA12S004345	1	-	-		-	117	-	-	0	-	-	-
1586	EPA018LGAA12S004347	1	-	-		-	66	-	-	0	-	-	-
1587	EPA018LGAA12S004355	1	BLASTX	cell cycle checkpoint protein rad1	Echinococcus granulosus	CDJ18023.1	211	5.80149e-95	0.754	5	P:DNA damage checkpoint; F:3'-5' exonuclease activity; P:cellular response to ionizing radiation; C:nucleus; P:DNA repair	IPR003021 (PFAM)	-
1588	EPA018LGAA12S004373	1	BLASTX	ATP binding cassette sub family F	Echinococcus granulosus	CDJ23960.1	169	6.74956e-66	0.761	3	P:ATP catabolic process; F:ATP binding; F:ATPase activity	-	EC:3.6.1.3
1589	EPA018LGAA12S004383	1	BLASTX	expressed conserved protein	Echinococcus granulosus	CDJ22390.1	123	7.80783e-29	0.5833	0	-	-	-
1590	EPA018LGAA12S004390	1	BLASTX	Mediator of RNA polymerase II transcription	Echinococcus granulosus	CDJ15821.1	211	1.78257e-51	0.608	3	F:RNA polymerase II transcription cofactor activity; C:mediator complex; P:regulation of transcription from RNA polymerase II promoter	-	-
1591	EPA018LGAA12S004408	1	BLASTX	myeloid:lymphoid or mixed lineage leukemia	Echinococcus granulosus	CDJ21449.1	240	8.86355e-61	0.718	11	C:nucleolus; P:cell junction assembly; C:plasma membrane; C:apical part of cell; C:cell-cell adherens junction; F:cell adhesion molecule binding; P:signal transduction; P:cell-cell signaling; F:protein C-terminus binding; C:cytosol; P:adherens junction organization	IPR000159 (PFAM)	-
1592	EPA018LGAA12S004435	1	BLASTX	lysyl tRNA synthetase	Echinococcus granulosus	CDJ19210.1	249	5.74569e-111	0.835	5	F:nucleic acid binding; F:lysine-tRNA ligase activity; F:ATP binding; P:lysyl-tRNA aminoacylation; C:cytoplasm	IPR004365 (PFAM); IPR004364 (PFAM)	EC:6.1.1.6
1593	EPA018LGAA12S004437	1	BLASTX	expressed conserved protein	Echinococcus granulosus	CDJ20950.1	220	9.49676e-23	0.494	0	-	-	-
1594	EPA018LGAA12S004441	1	BLASTX	NADH dehydrogenase subunit 3	Spirometra erinaceieuropaei	YP_002003309.1	115	8.31561e-32	0.871	3	C:mitochondrion; P:oxidation-reduction process; F:NADH dehydrogenase (ubiquinone) activity	IPR000440 (PFAM)	EC:1.6.5.3
1595	EPA018LGAA12S004449	1	BLASTX	zinc finger protein 407	Echinococcus granulosus	CDJ23711.1	251	1.53091e-78	0.649	1	F:binding	PF13894 (PFAM); IPR007087 (PFAM); PF12874 (PFAM); PF13465 (PFAM)	-
1596	EPA018LGAA12S004451	1	BLASTX	peptidase inhibitor 16	Hymenolepis microstoma	CDJ11562.1	233	4.51183e-34	0.484	1	C:extracellular region	IPR014044 (PFAM)	-
1597	EPA018LGAA12S004463	1	BLASTX	serine:threonine protein kinase SIK1	Hymenolepis microstoma	CDJ10403.1	232	5.02182e-70	0.816	9	P:protein autophosphorylation; P:insulin receptor signaling pathway; P:intracellular signal transduction; F:protein serine/threonine kinase activity; F:ATP binding; F:magnesium ion binding; C:cytoplasm; P:regulation of insulin receptor signaling pathway; C:nucleus	IPR000719 (PFAM)	EC:2.7.11
1598	EPA018LGAA12S004468	1	BLASTX	ribosomal protein L15	Spirometra erinaceieuropaei	AFM74206.1	204	9.66739e-135	0.918	3	C:ribosome; F:structural constituent of ribosome; P:translation	IPR000439 (PFAM)	-
1599	EPA018LGAA12S004472	1	BLASTX	Large proline-rich protein BAT3	Echinococcus granulosus	EUB61170.1	250	1.96185e-11	0.58	0	-	-	-
1600	EPA018LGAA12S004473	1	-	-		-	72	-	-	0	-	-	-
1601	EPA018LGAA12S004474	1	-	-		-	54	-	-	0	-	-	-
1602	EPA018LGAA12S004494	1	BLASTX	PREDICTED: ras-related protein Rab-8B	Capra hircus	XP_005685737.1	91	4.03383e-28	0.864	5	P:melanosome transport; P:small GTPase mediated signal transduction; P:protein transport; F:GTP binding; P:photoreceptor cell outer segment organization	IPR001806 (PFAM)	-
1603	EPA018LGAA12S004496	1	BLASTX	late secretory pathway protein avl9	Echinococcus granulosus	CDJ24137.1	244	4.75747e-80	0.639	0	-	IPR018307 (PFAM)	-
1604	EPA018LGAA12S004500	1	BLASTX	SJCHGC05418 protein	Schistosoma japonicum	AAW27759.1	241	6.03631e-45	0.702	0	-	-	-
1605	EPA018LGAA12S004503	1	BLASTX	PREDICTED: translation factor GUF1 homolog, mitochondrial-like	Metaseiulus occidentalis	XP_003740370.1	162	2.25282e-59	0.677	2	F:binding; C:mitochondrion	IPR000640 (PFAM)	-
1606	EPA018LGAA12S004506	1	BLASTX	BTB:POZ domain containing protein	Echinococcus granulosus	CDJ15965.1	228	1.33886e-23	0.493	0	-	IPR013069 (PFAM)	-
1607	EPA018LGAA12S004511	1	-	-		-	162	-	-	0	-	-	-
1608	EPA018LGAA12S004531	1	BLASTX	Succinate dehydrogenase cytochrome b560 subunit	Echinococcus granulosus	EUB62497.1	198	7.6199e-90	0.704	3	F:succinate dehydrogenase activity; C:membrane; P:oxidation-reduction process	IPR000701 (PFAM)	EC:1.3.99.1
1609	EPA018LGAA12S004540	1	-	-		-	46	-	-	0	-	-	-
1610	EPA018LGAA12S004560	1	BLASTX	hypothetical protein EGR_06495	Echinococcus granulosus	EUB58612.1	155	2.9463e-12	0.5367	0	-	-	-
1611	EPA018LGAA12S004570	1	-	-		-	89	-	-	0	-	-	-
1612	EPA018LGAA12S004577	1	BLASTX	Serine/threonine-protein kinase 38-like protein	Echinococcus granulosus	EUB64597.1	176	2.07299e-98	0.873	3	P:protein phosphorylation; F:ATP binding; F:protein serine/threonine kinase activity	IPR000719 (PFAM)	EC:2.7.11
1613	EPA018LGAA12S004578	1	BLASTX	AF340232_1 calcium binding protein calreticulin precursor	Taenia solium	AAK52725.1	253	1.29387e-76	0.724	1	F:binding	IPR001580 (PFAM)	-
1614	EPA018LGAA12S004588	1	BLASTX	Collagen alpha-2(I) chain	Echinococcus granulosus	EUB63678.1	127	5.22858e-26	0.654	2	F:extracellular matrix structural constituent; C:collagen	-	-
1615	EPA018LGAA12S004591	1	-	-		-	93	-	-	0	-	-	-
1616	EPA018LGAA12S004616	1	-	-		-	40	-	-	0	-	-	-
1617	EPA018LGAA12S004620	1	-	-		-	59	-	-	0	-	-	-
1618	EPA018LGAA12S004623	1	BLASTX	pyrroline-5-carboxylate reductase	Spirometra erinaceieuropaei	AFX72985.1	141	4.61332e-102	0.93	3	C:ribosome; F:structural constituent of ribosome; P:translation	IPR016180 (PFAM)	-
1619	EPA018LGAA12S004630	1	BLASTX	ubiquitin carboxyl terminal hydrolase 4	Echinococcus granulosus	CDJ16669.1	212	4.30297e-30	0.559	2	P:proteolysis; F:peptidase activity	-	-
1620	EPA018LGAA12S004642	1	BLASTX	titin	Hymenolepis microstoma	CDJ07222.1	70	9.37676e-26	0.5267	0	-	-	-
1621	EPA018LGAA12S004647	1	BLASTX	tropomyosin	Schistosoma mansoni	XP_002574614.1	211	1.39364e-79	0.895	0	-	IPR000533 (PFAM)	-
1622	EPA018LGAA12S004649	1	BLASTX	vacuolar protein sorting associated protein 4A	Hymenolepis microstoma	CDJ06930.1	195	7.04332e-130	0.838	14	P:vesicle-mediated transport; C:cytosol; P:cytokinesis; C:midbody; F:ATPase activity, coupled; P:membrane organization; F:protein C-terminus binding; C:late endosome membrane; F:ATP binding; P:endosomal transport; C:ESCRT III complex; F:protein domain specific binding; C:perinuclear region of cytoplasm; P:protein transport	IPR003959 (PFAM)	-
1623	EPA018LGAA12S004659	1	BLASTX	expressed protein	Echinococcus granulosus	CDJ15759.1	240	1.02026e-13	0.4667	0	-	-	-
1624	EPA018LGAA12S004661	1	-	-		-	77	-	-	0	-	-	-
1625	EPA018LGAA12S004662	1	BLASTX	hypothetical protein LOTGIDRAFT_231953	Lottia gigantea	ESO95779.1	130	1.20851e-13	0.551	1	F:binding	IPR000971 (PFAM)	-
1626	EPA018LGAA12S004663	1	BLASTX	Protein TFG	Echinococcus granulosus	EUB54953.1	234	1.85335e-34	0.617	0	-	IPR000270 (PFAM)	-
1627	EPA018LGAA12S004665	1	BLASTX	DNA repair and recombination protein RAD54B	Echinococcus granulosus	EUB57207.1	104	1.55356e-30	0.566	5	F:helicase activity; F:nucleic acid binding; F:ATP binding; F:transferase activity; F:DNA binding	IPR000330 (PFAM)	-
1628	EPA018LGAA12S004678	1	BLASTX	expressed conserved protein	Hymenolepis microstoma	CDJ06704.1	151	1.09817e-07	0.685	0	-	-	-
1629	EPA018LGAA12S004686	1	-	-		-	88	-	-	0	-	-	-
1630	EPA018LGAA12S004692	1	BLASTX	BTB:POZ domain containing protein	Echinococcus granulosus	CDJ23878.1	115	5.62542e-10	0.496	0	-	IPR011705 (PFAM)	-
1631	EPA018LGAA12S004696	1	-	-		-	71	-	-	0	-	-	-
1632	EPA018LGAA12S004699	1	BLASTX	Tetratricopeptide repeat protein	Echinococcus granulosus	EUB61237.1	225	1.78153e-30	0.585	0	-	-	-
1633	EPA018LGAA12S004700	1	-	-		-	201	-	-	0	-	-	-
1634	EPA018LGAA12S004710	1	-	-		-	125	-	-	0	-	-	-
1635	EPA018LGAA12S004712	1	BLASTX	kinesin-like motor protein KIF3B	Octopus tankahkeei	AEL16465.1	233	2.78645e-108	0.829	17	F:plus-end-directed microtubule motor activity; P:plus-end-directed vesicle transport along microtubule; P:anterograde axon cargo transport; C:cytosol; P:membrane organization; P:antigen processing and presentation of exogenous peptide antigen via MHC class II; P:blood coagulation; C:centrosome; C:plus-end kinesin complex; F:Rho GTPase binding; P:mitotic centrosome separation; C:midbody; P:determ…	IPR001752 (PFAM)	EC:3.6.4.4
1636	EPA018LGAA12S004713	1	BLASTX	nonmuscle myosin II heavy chain	Hymenolepis microstoma	CDJ11075.1	238	1.6932e-25	0.5067	0	-	-	-
1637	EPA018LGAA12S004717	1	BLASTX	40S ribosomal protein SA	Echinococcus granulosus	EUB60658.1	87	3.78988e-40	0.754	2	C:small ribosomal subunit; P:cellular process	-	-
1638	EPA018LGAA12S004720	1	-	-		-	83	-	-	0	-	-	-
1639	EPA018LGAA12S004725	1	-	-		-	86	-	-	0	-	-	-
1640	EPA018LGAA12S004729	1	BLASTX	expressed conserved protein	Echinococcus granulosus	CDJ19238.1	119	7.06905e-35	0.735	0	-	-	-
1641	EPA018LGAA12S004731	1	BLASTX	origin recognition complex subunit 5	Echinococcus granulosus	CDJ18495.1	237	2.77629e-77	0.53	3	P:DNA replication; C:origin recognition complex; C:nucleus	PF13191 (PFAM)	-
1642	EPA018LGAA12S004737	1	-	-		-	72	-	-	0	-	-	-
1643	EPA018LGAA12S004748	1	BLASTX	Cytochrome c oxidase subunit 6B	Echinococcus granulosus	EUB56199.1	104	7.05422e-49	0.722	3	C:mitochondrial respiratory chain complex IV; P:neurogenesis; F:cytochrome-c oxidase activity	-	EC:1.9.3.1
1644	EPA018LGAA12S004749	1	BLASTX	Armet protein	Echinococcus multilocularis	CDI70591.1	171	8.15801e-42	0.582	1	F:nucleic acid binding	IPR019345 (PFAM)	-
1645	EPA018LGAA12S004762	1	BLASTX	expressed protein	Echinococcus granulosus	CDJ23460.1	140	4.65091e-07	0.585	0	-	-	-
1646	EPA018LGAA12S004764	1	BLASTX	Small nuclear ribonucleoprotein Sm D1	Echinococcus granulosus	EUB61395.1	128	4.59896e-39	0.93	2	F:nucleic acid binding; C:ribonucleoprotein complex	IPR001163 (PFAM)	-
1647	EPA018LGAA12S004770	1	BLASTX	KH domain containing RNA binding signal	Echinococcus granulosus	CDJ20440.1	232	1.53452e-92	0.805	1	F:RNA binding	IPR004088 (PFAM)	-
1648	EPA018LGAA12S004772	1	-	-		-	113	-	-	0	-	-	-
1649	EPA018LGAA12S004779	1	-	-		-	89	-	-	0	-	-	-
1650	EPA018LGAA12S004782	1	BLASTX	Rho GTPase activating protein 21	Echinococcus granulosus	CDJ24132.1	178	2.4716e-60	0.72	2	C:intracellular; P:signal transduction	IPR000198 (PFAM)	-
1651	EPA018LGAA12S004783	1	BLASTX	zinc finger, C2H2 type	Hymenolepis microstoma	CDJ09458.1	228	5.94983e-08	0.497	3	F:nucleic acid binding; F:zinc ion binding; C:nucleus	PF13894 (PFAM); IPR007087 (PFAM)	-
1652	EPA018LGAA12S004786	1	-	-		-	56	-	-	0	-	-	-
1653	EPA018LGAA12S004791	1	-	-		-	87	-	-	0	-	-	-
1654	EPA018LGAA12S004796	1	BLASTX	hypothetical protein EGR_10089	Echinococcus granulosus	EUB55044.1	104	8.1161e-09	0.7567	0	-	-	-
1655	EPA018LGAA12S004799	1	BLASTX	Septin-5	Echinococcus granulosus	EUB63241.1	80	2.06633e-09	0.768	0	-	-	-
1656	EPA018LGAA12S004800	1	BLASTX	Ribosomal protein L39	Schistosoma japonicum	CAX82571.1	54	2.58143e-23	0.852	3	C:ribosome; F:structural constituent of ribosome; P:translation	-	-
1657	EPA018LGAA12S004803	1	BLASTX	ATP synthase subunit alpha mitochondrial	Echinococcus granulosus	CDJ24216.1	128	9.59502e-113	0.917	15	F:proton-transporting ATPase activity, rotational mechanism; P:ADP biosynthetic process; C:COP9 signalosome; F:proton-transporting ATP synthase activity, rotational mechanism; P:ATP hydrolysis coupled proton transport; F:ADP binding; F:MHC class I protein binding; P:negative regulation of endothelial cell proliferation; P:lipid metabolic process; P:embryo development; P:ATP synthesis coupled prot…	IPR000793 (PFAM)	-
1658	EPA018LGAA12S004805	1	BLASTX	hypothetical protein CAPTEDRAFT_150242	Capitella teleta	ELU17284.1	120	3.33079e-13	0.635	2	P:polyamine biosynthetic process; F:lyase activity	IPR001985 (PFAM)	-
1659	EPA018LGAA12S004807	1	BLASTX	brain protein 44	Hymenolepis microstoma	CDJ11134.1	73	1.45028e-31	0.85	0	-	IPR005336 (PFAM)	-
1660	EPA018LGAA12S004809	1	BLASTX	Transmembrane protein 70	Echinococcus granulosus	CDJ19519.1	190	3.30523e-52	0.629	1	C:integral component of membrane	IPR009724 (PFAM)	-
1661	EPA018LGAA12S004815	1	BLASTX	mitochondrial ribosomal protein L4	Echinococcus granulosus	CDJ21557.1	100	3.2514e-14	0.622	3	F:structural constituent of ribosome; P:translation; C:ribosome	-	-
1662	EPA018LGAA12S004820	1	BLASTX	gtpase activating protein	Echinococcus granulosus	CDJ23510.1	200	3.46852e-31	0.547	4	P:regulation of Rab GTPase activity; P:positive regulation of Rab GTPase activity; C:intracellular; F:Rab GTPase activator activity	IPR000270 (PFAM)	-
1663	EPA018LGAA12S004832	1	BLASTX	tafazzin	Echinococcus granulosus	CDJ16306.1	106	3.13582e-48	0.571	2	P:metabolic process; F:transferase activity, transferring acyl groups	-	-
1664	EPA018LGAA12S004834	1	BLASTX	hypothetical protein CLF_106999	Clonorchis sinensis	GAA51908.1	200	5.37983e-49	0.606	8	F:RNA binding; P:RNA-dependent DNA replication; F:RNA-directed DNA polymerase activity; F:nucleic acid binding; F:zinc ion binding; P:proteolysis; P:DNA integration; F:aspartic-type endopeptidase activity	-	-
1665	EPA018LGAA12S004839	1	-	-		-	215	-	-	0	-	-	-
1666	EPA018LGAA12S004840	1	BLASTX	hypothetical protein BRAFLDRAFT_124749	Branchiostoma floridae	XP_002609264.1	241	6.91517e-08	0.4256	0	-	IPR003961 (PFAM)	-
1667	EPA018LGAA12S004844	1	BLASTX	RNA binding protein Nova 1	Hymenolepis microstoma	CDJ06922.1	237	1.10096e-123	0.79	1	F:RNA binding	IPR004088 (PFAM)	-
1668	EPA018LGAA12S004845	1	-	-		-	68	-	-	0	-	-	-
1669	EPA018LGAA12S004846	1	-	-		-	76	-	-	0	-	-	-
1670	EPA018LGAA12S004850	1	-	-		-	94	-	-	0	-	-	-
1671	EPA018LGAA12S004860	1	BLASTX	leucine rich repeat containing protein 57	Echinococcus granulosus	CDJ22158.1	243	2.19802e-96	0.68	2	P:biological_process; C:cellular_component	PF13855 (PFAM)	-
1672	EPA018LGAA12S004866	1	-	-		-	63	-	-	0	-	-	-
1673	EPA018LGAA12S004869	1	BLASTX	PREDICTED: myc-associated zinc finger protein-like	Anolis carolinensis	XP_003225044.1	169	1.14653e-38	0.8089	10	P:termination of RNA polymerase II transcription; P:transcription initiation from RNA polymerase II promoter; F:RNA polymerase II core promoter sequence-specific DNA binding; P:positive regulation of transcription from RNA polymerase II promoter; F:metal ion binding; F:sequence-specific DNA binding RNA polymerase II transcription factor activity; F:protein binding; C:cytoplasm; F:chromatin bindin…	-	-
1674	EPA018LGAA12S004870	1	BLASTX	expressed conserved protein	Echinococcus granulosus	CDJ23736.1	82	4.00418e-22	0.7167	0	-	-	-
1675	EPA018LGAA12S004878	1	BLASTX	28S ribosomal protein S17 mitochondrial	Echinococcus granulosus	CDJ24362.1	117	3.51845e-59	0.814	1	C:intracellular	-	-
1676	EPA018LGAA12S004881	1	-	-		-	54	-	-	0	-	-	-
1677	EPA018LGAA12S004884	1	BLASTX	eukaryotic translation initiation factor 6	Echinococcus granulosus	CDJ20131.1	122	9.33235e-49	0.83	9	F:translation initiation factor activity; P:translational initiation; P:ribosomal subunit export from nucleus; C:nucleolus; P:ribosomal large subunit biogenesis; F:ribosomal large subunit binding; F:ribosome binding; P:mature ribosome assembly; C:cytoplasm	IPR002769 (PFAM)	-
1678	EPA018LGAA12S004887	1	BLASTX	TSP3	Echinococcus multilocularis	ACJ02404.1	148	5.36875e-22	0.614	2	C:integral component of membrane; C:membrane	IPR018499 (PFAM)	-
1679	EPA018LGAA12S004895	1	-	-		-	103	-	-	0	-	-	-
1680	EPA018LGAA12S004896	1	BLASTX	myosin essential light chain	Hymenolepis microstoma	CDJ14659.1	156	1.37439e-98	0.884	1	F:calcium ion binding	IPR011992 (PFAM)	-
1681	EPA018LGAA12S004909	1	BLASTX	huntingtin interacting protein 1	Echinococcus granulosus	CDJ24906.1	234	3.36864e-70	0.561	2	F:actin binding; F:phospholipid binding	IPR011417 (PFAM)	-
1682	EPA018LGAA12S004911	1	BLASTX	Actin-binding LIM protein 2	Echinococcus granulosus	EUB59730.1	238	3.12233e-46	0.5433	2	F:actin binding; P:cytoskeleton organization	-	-
1683	EPA018LGAA12S004912	1	BLASTX	abhydrolase domain containing 3	Echinococcus multilocularis	CDI70391.1	239	4.80663e-67	0.616	1	F:carboxylic ester hydrolase activity	PF12697 (PFAM)	-
1684	EPA018LGAA12S004927	1	BLASTX	protein serac1	Hymenolepis microstoma	CDJ14108.1	230	6.08822e-23	0.4867	0	-	-	-
1685	EPA018LGAA12S004936	1	BLASTX	WD repeat containing protein 91	Hymenolepis microstoma	CDJ14686.1	219	5.63141e-48	0.536	0	-	-	-
1686	EPA018LGAA12S004946	1	-	-		-	24	-	-	0	-	-	-
1687	EPA018LGAA12S004949	1	BLASTX	unnamed protein product	Schistosoma mansoni	CCD75467.1	78	1.24198e-06	0.725	1	F:zinc ion binding	-	-
1688	EPA018LGAA12S004952	1	BLASTX	SJCHGC09486 protein	Schistosoma japonicum	AAW27685.1	153	4.40372e-142	0.966	17	P:transcription initiation from RNA polymerase II promoter; P:7-methylguanosine mRNA capping; F:DNA-directed RNA polymerase activity; F:protein binding; F:protein kinase activity; P:transcription-coupled nucleotide-excision repair; F:ribonucleoside binding; C:nucleolus; F:metal ion binding; P:protein phosphorylation; C:DNA-directed RNA polymerase II, core complex; F:DNA binding; P:positive regula…	IPR007120 (PFAM); IPR007641 (PFAM)	EC:2.7.7.6
1689	EPA018LGAA12S004955	1	BLASTX	splicing factor arginine:serine rich	Echinococcus granulosus	CDJ22215.1	91	6.00386e-38	0.715	2	F:nucleic acid binding; F:nucleotide binding	-	-
1690	EPA018LGAA12S004960	1	BLASTX	40S ribosomal protein S10	Echinococcus granulosus	CDJ16127.1	160	3.57763e-70	0.687	1	C:ribosome	IPR005326 (PFAM)	-
1691	EPA018LGAA12S004964	1	-	-		-	24	-	-	0	-	-	-
1692	EPA018LGAA12S004967	1	BLASTX	hypothetical protein EGR_01693	Echinococcus granulosus	EUB63611.1	179	1.62909e-20	0.58	0	-	-	-
1693	EPA018LGAA12S004973	1	BLASTX	tar DNA binding protein	Echinococcus granulosus	CDJ20125.1	214	5.79809e-74	0.728	1	F:nucleic acid binding	IPR000504 (PFAM)	-
1694	EPA018LGAA12S004974	1	-	-		-	139	-	-	0	-	-	-
1695	EPA018LGAA12S004976	1	BLASTX	similar to GenBank Accession Number M94045 20 KD calcium-binding protein (ANTIGEN SM20)	Schistosoma japonicum	AAP06154.1	136	3.46468e-67	0.89	2	C:membrane; F:calcium ion binding	IPR002048 (PFAM); IPR011992 (PFAM)	-
1696	EPA018LGAA12S004988	1	BLASTX	geranylgeranyl transferase type 2 subunit alpha	Echinococcus granulosus	CDJ16621.1	114	1.39108e-58	0.614	6	P:protein prenylation; F:transferase activity; F:protein prenyltransferase activity; P:DNA repair; F:DNA-directed DNA polymerase activity; F:damaged DNA binding	IPR025875 (PFAM)	-
1697	EPA018LGAA12S004992	1	BLASTX	Trafficking protein particle complex subunit 2-like protein	Echinococcus granulosus	EUB55307.1	65	8.86309e-24	0.6375	3	P:ER to Golgi vesicle-mediated transport; P:transport; C:intracellular	IPR006722 (PFAM)	-
1698	EPA018LGAA12S004993	1	BLASTX	expressed conserved protein	Hymenolepis microstoma	CDJ07928.1	124	3.72608e-47	0.6325	0	-	-	-
1699	EPA018LGAA12S004995	1	-	-		-	248	-	-	0	-	-	-
1700	EPA018LGAA12S005007	1	-	-	-	-	207	-	-	0	-	-	-
1701	EPA018LGAA12S005012	1	BLASTX	ubiquitin thioesterase trabid	Clonorchis sinensis	GAA33082.2	214	4.61348e-35	0.46	2	F:zinc ion binding; C:intracellular	IPR001876 (PFAM)	-
1702	EPA018LGAA12S005026	1	BLASTX	protein N terminal asparagine amidohydrolase	Echinococcus granulosus	CDJ20906.1	239	2.70479e-46	0.481	2	F:protein-N-terminal asparagine amidohydrolase activity; F:hydrolase activity	IPR026750 (PFAM)	-
1703	EPA018LGAA12S005027	1	BLASTX	geranylgeranyl transferase type 2 subunit alpha	Echinococcus granulosus	CDJ16621.1	154	3.65806e-62	0.609	6	P:protein prenylation; F:transferase activity; F:protein prenyltransferase activity; P:DNA repair; F:DNA-directed DNA polymerase activity; F:damaged DNA binding	IPR025875 (PFAM)	-
1704	EPA018LGAA12S005042	1	BLASTX	bhlhzip transcription factor max:bigmax	Hymenolepis microstoma	CDJ15358.1	215	1.22136e-45	0.674	1	F:protein dimerization activity	IPR011598 (PFAM)	-
1705	EPA018LGAA12S005053	1	-	-		-	85	-	-	0	-	-	-
1706	EPA018LGAA12S005061	1	BLASTX	Riboflavin kinase	Echinococcus granulosus	EUB61689.1	156	1.42542e-60	0.723	3	C:cytosol; P:riboflavin biosynthetic process; F:riboflavin kinase activity	IPR015865 (PFAM)	EC:2.7.1.26
1707	EPA018LGAA12S005084	1	BLASTX	expressed protein	Echinococcus multilocularis	CDI70447.1	213	1.36407e-80	0.624	0	-	IPR007009 (PFAM)	-
1708	EPA018LGAA12S005087	1	BLASTX	casein kinase ii subunit beta	Echinococcus granulosus	CDJ24365.1	72	3.42772e-75	0.925	5	F:protein kinase regulator activity; P:regulation of protein kinase activity; F:kinase activity; P:phosphorylation; C:protein kinase CK2 complex	-	-
1709	EPA018LGAA12S005104	1	-	-		-	99	-	-	0	-	-	-
1710	EPA018LGAA12S005110	1	-	-		-	128	-	-	0	-	-	-
1711	EPA018LGAA12S005112	1	BLASTX	Transcription factor HIVEP2, partial	Ophiophagus hannah	ETE70691.1	228	1.38323e-134	0.781	2	F:zinc ion binding; F:nucleic acid binding	-	-
1712	EPA018LGAA12S005122	1	BLASTX	mitogen activated protein kinase kinase kinase	Hymenolepis microstoma	CDI95918.1	249	1.32486e-158	0.889	8	F:small GTPase regulator activity; P:protein phosphorylation; F:ATP binding; P:activation of MAPKK activity; F:protein binding; F:MAP kinase kinase kinase activity; P:response to stress; P:MAPK cascade	IPR000719 (PFAM)	EC:2.7.11.25; EC:2.7.11
1713	EPA018LGAA12S005129	1	-	-		-	201	-	-	0	-	-	-
1714	EPA018LGAA12S005141	1	-	-		-	42	-	-	0	-	-	-
1715	EPA018LGAA12S005146	1	BLASTX	RNA (guanine 9) methyltransferase	Hymenolepis microstoma	CDJ12836.1	233	4.52244e-55	0.589	3	F:methyltransferase activity; F:transferase activity; P:methylation	IPR016009 (PFAM)	-
1716	EPA018LGAA12S005148	1	BLASTX	gag-pol polyprotein	Clonorchis sinensis	AAK07486.1	123	4.3327e-38	0.659	3	P:DNA metabolic process; F:nucleic acid binding; F:catalytic activity	-	-
1717	EPA018LGAA12S005163	1	BLASTX	expressed conserved protein	Hymenolepis microstoma	CDJ08675.1	246	3.77681e-45	0.602	0	-	-	-
1718	EPA018LGAA12S005165	1	-	-		-	225	-	-	0	-	-	-
1719	EPA018LGAA12S005166	1	-	-		-	91	-	-	0	-	-	-
1720	EPA018LGAA12S005175	1	BLASTX	Protein TFG	Echinococcus granulosus	EUB54953.1	252	4.15096e-32	0.6	0	-	IPR000270 (PFAM)	-
1721	EPA018LGAA12S005187	1	BLASTX	Plastin-3	Echinococcus granulosus	EUB59634.1	203	7.04777e-36	0.766	2	F:actin binding; F:calcium ion binding	-	-
1722	EPA018LGAA12S005192	1	BLASTX	Calnexin	Echinococcus granulosus	EUB58420.1	94	7.23249e-32	0.703	4	F:unfolded protein binding; F:calcium ion binding; P:protein folding; C:endoplasmic reticulum	-	-
1723	EPA018LGAA12S005203	1	BLASTX	zinc finger protein	Hymenolepis microstoma	CDJ10080.1	232	8.97859e-62	0.565	2	F:nucleic acid binding; F:zinc ion binding	IPR007087 (PFAM); PF13465 (PFAM); PF13894 (PFAM)	-
1724	EPA018LGAA12S005207	1	BLASTX	hypothetical protein	Schistosoma mansoni	XP_002571515.1	205	1.46064e-18	0.463	0	-	IPR006652 (PFAM)	-
1725	EPA018LGAA12S005208	1	BLASTX	hypothetical protein EGR_06542	Echinococcus granulosus	EUB58555.1	223	1.54079e-56	0.555	0	-	IPR019361 (PFAM)	-
1726	EPA018LGAA12S005218	1	BLASTX	beta arrestin 1	Hymenolepis microstoma	CDJ15127.1	231	3.35917e-116	0.72	1	P:signal transduction	IPR011021 (PFAM)	-
1727	EPA018LGAA12S005220	1	BLASTX	expressed protein	Echinococcus granulosus	CDJ21919.1	167	6.76048e-34	0.82	0	-	-	-
1728	EPA018LGAA12S005230	1	BLASTX	rna-binding protein 12 (sh3/ww domain anchor protein in the nucleus) (swan)	Schistosoma mansoni	XP_002572907.1	101	1.37142e-10	0.71	2	F:nucleic acid binding; F:nucleotide binding	-	-
1729	EPA018LGAA12S005235	1	-	-		-	114	-	-	0	-	-	-
1730	EPA018LGAA12S005256	1	BLASTX	heat shock protein HSP60, putative	Schistosoma mansoni	CCD59264.1	104	4.69587e-33	0.796	4	C:cytoplasm; P:response to stress; F:ATP binding; P:protein refolding	IPR002423 (PFAM)	-
1731	EPA018LGAA12S005257	1	BLASTX	Chloride intracellular channel protein 5	Echinococcus granulosus	EUB60614.1	219	6.75623e-100	0.615	0	-	PF13410 (PFAM)	-
1732	EPA018LGAA12S005265	1	BLASTX	FCH and double SH3 domains protein	Echinococcus granulosus	EUB59818.1	229	2.44278e-100	0.674	0	-	IPR001060 (PFAM)	-
1733	EPA018LGAA12S005270	1	BLASTX	5' 3' exoribonuclease 1	Echinococcus granulosus	CDJ20789.1	249	2.2582e-35	0.753	3	F:nucleic acid binding; C:intracellular; F:exonuclease activity	-	-
1734	EPA018LGAA12S005274	1	-	-		-	77	-	-	0	-	-	-
1735	EPA018LGAA12S005275	1	BLASTX	hypothetical protein EgrG_000883800	Echinococcus granulosus	CDJ17116.1	252	8.1054e-10	0.51	0	-	-	-
1736	EPA018LGAA12S005279	1	BLASTX	G protein-coupled receptor kinase	Echinococcus granulosus	EUB62436.1	213	5.56166e-83	0.646	4	P:cellular process; P:negative regulation of biological process; F:protein kinase activity; P:regulation of cellular process	IPR000342 (PFAM)	-
1737	EPA018LGAA12S005290	1	BLASTX	40S ribosomal protein S27	Echinococcus granulosus	EUB57664.1	70	5.62333e-38	0.868	4	C:ribosome; F:metal ion binding; F:structural constituent of ribosome; P:translation	IPR000592 (PFAM)	-
1738	EPA018LGAA12S005292	1	-	-		-	131	-	-	0	-	-	-
1739	EPA018LGAA12S005295	1	BLASTX	AF225905_1 ribosomal protein S15a	Taenia solium	AAK29203.1	130	4.06594e-86	0.946	3	C:ribosome; F:structural constituent of ribosome; P:translation	IPR000630 (PFAM)	-
1740	EPA018LGAA12S005300	1	BLASTX	mitogen activated protein kinase	Echinococcus granulosus	CDJ17188.1	255	3.60468e-152	0.85	4	F:MAP kinase activity; P:MAPK cascade; P:protein phosphorylation; F:ATP binding	IPR000719 (PFAM)	EC:2.7.11.24
1741	EPA018LGAA12S005305	1	-	-		-	58	-	-	0	-	-	-
1742	EPA018LGAA12S005309	1	InterProScan	Selenoprotein SelK/SelG	-	PF10961 (PFAM)	83	-	-	0	-	IPR024491 (PFAM)	-
1743	EPA018LGAA12S005313	1	BLASTX	dual specificity testis specific protein kinase	Hymenolepis microstoma	CDJ08161.1	235	7.96517e-69	0.651	3	F:protein tyrosine kinase activity; P:protein phosphorylation; F:ATP binding	IPR000719 (PFAM)	EC:2.7.10
1744	EPA018LGAA12S005333	1	-	-		-	52	-	-	0	-	-	-
1745	EPA018LGAA12S005358	1	BLASTX	dynein heavy chain	Echinococcus granulosus	CDJ16617.1	229	1.12091e-132	0.862	6	F:microtubule motor activity; C:dynein complex; P:ATP catabolic process; F:ATP binding; P:microtubule-based movement; F:ATPase activity	IPR004273 (PFAM)	EC:3.6.1.3
1746	EPA018LGAA12S005378	1	BLASTX	glycoprotein 2-beta-D-xylosyltransferase	Schistosoma japonicum	CAX73855.1	227	7.4287e-10	0.498	0	-	-	-
1747	EPA018LGAA12S005397	1	BLASTX	heterogeneous nuclear ribonucleoprotein U-like protein 1	Clonorchis sinensis	GAA49212.1	537	5.23407e-06	0.6	4	F:nucleic acid binding; P:response to virus; C:ribonucleoprotein complex; P:RNA processing	0	-
1748	EPA018LGAA12S005398	1	BLASTX	protocadherin 11	Hymenolepis microstoma	CDJ14025.1	245	6.83304e-19	0.515	0	-	-	-
1749	EPA018LGAA12S005404	1	-	-		-	83	-	-	0	-	-	-
1750	EPA018LGAA12S005405	1	-	-		-	104	-	-	0	-	-	-
1751	EPA018LGAA12S005408	1	BLASTX	Collagen alpha 1(V) chain	Hymenolepis microstoma	CDJ11018.1	176	3.1943e-27	0.51	2	F:extracellular matrix structural constituent; C:collagen	-	-
1752	EPA018LGAA12S005412	1	BLASTX	5' nucleotidase domain containing protein 3	Hymenolepis microstoma	CDJ09330.1	174	1.53151e-11	0.4289	0	-	-	-
1753	EPA018LGAA12S005423	1	BLASTX	cytochrome c oxidase subunit I	Hypsiglena jani texana	YP_003540671.1	140	1.2308e-106	0.96	10	P:aerobic respiration; C:mitochondrial inner membrane; C:respiratory chain; F:electron carrier activity; F:iron ion binding; P:oxidative phosphorylation; F:heme binding; C:integral component of membrane; P:electron transport chain; F:cytochrome-c oxidase activity	-	EC:1.9.3.1
1754	EPA018LGAA12S005429	1	BLASTX	eukaryotic translation initiation factor 3	Echinococcus granulosus	CDJ21267.1	222	1.68687e-39	0.76	6	C:eukaryotic translation initiation factor 3 complex; C:eukaryotic 43S preinitiation complex; C:eukaryotic 48S preinitiation complex; P:regulation of translational initiation; P:formation of translation preinitiation complex; F:translation initiation factor activity	IPR007783 (PFAM)	-
1755	EPA018LGAA12S005432	1	BLASTX	condensin complex subunit 3	Echinococcus granulosus	CDJ19907.1	149	2.20634e-24	0.5383	2	P:mitotic chromosome condensation; C:condensin complex	-	-
1756	EPA018LGAA12S005435	1	InterProScan	Proteinase inhibitor I25, cystatin	-	PF00031 (PFAM)	149	-	-	0	-	IPR000010 (PFAM)	-
1757	EPA018LGAA12S005449	1	BLASTX	Paired amphipathic helix protein Sin3a	Echinococcus granulosus	EUB64910.1	142	7.42485e-42	0.597	2	P:regulation of transcription, DNA-templated; C:nucleus	-	-
1758	EPA018LGAA12S005452	1	BLASTX	hypothetical protein Y032_0044g923	Ancylostoma ceylanicum	EYC13327.1	113	2.32153e-18	0.664	5	F:RNA binding; F:nucleic acid binding; P:DNA integration; P:RNA-dependent DNA replication; F:RNA-directed DNA polymerase activity	IPR001584 (PFAM)	-
1759	EPA018LGAA12S005473	1	BLASTX	hypothetical protein EGR_00345	Echinococcus granulosus	EUB65076.1	241	1.12529e-10	0.44	0	-	-	-
1760	EPA018LGAA12S005493	1	BLASTX	PREDICTED: protein disulfide-isomerase A3	Python bivittatus	XP_007439632.1	74	6.72333e-65	0.93	8	C:cell surface; F:electron carrier activity; P:cell redox homeostasis; P:glycerol ether metabolic process; F:isomerase activity; F:protein disulfide oxidoreductase activity; C:endoplasmic reticulum; P:positive regulation of apoptotic process	IPR013766 (PFAM)	-
1761	EPA018LGAA12S005494	1	-	-		-	77	-	-	0	-	-	-
1762	EPA018LGAA12S005500	1	BLASTX	hypotherical protein	Schistosoma japonicum	CAX70325.1	136	1.99998e-75	0.76	7	C:endomembrane system; P:single-organism process; C:lysosome; F:protein binding; P:proteolysis; P:immune response; F:cysteine-type peptidase activity	IPR000668 (PFAM)	EC:3.4
1763	EPA018LGAA12S005504	1	BLASTX	camp-regulated phosphoprotein	Schistosoma mansoni	XP_002580038.1	65	2.5368e-35	0.742	5	P:mitotic cell cycle; F:protein phosphatase regulator activity; P:cell cycle process; P:cell division; F:phosphatase inhibitor activity	-	-
1764	EPA018LGAA12S005513	1	BLASTX	dynein light chain 1, cytoplasmic-like protein	Cricetulus griseus	ERE85696.1	66	7.962e-12	0.84	0	-	-	-
1765	EPA018LGAA12S005515	1	BLASTX	heterogeneous nuclear ribonucleoprotein	Echinococcus granulosus	CDJ24927.1	227	7.92654e-105	0.731	3	C:ribonucleoprotein complex; F:nucleotide binding; F:RNA binding	IPR004088 (PFAM)	-
1766	EPA018LGAA12S005517	1	-	-		-	73	-	-	0	-	-	-
1767	EPA018LGAA12S005519	1	BLASTX	Thioredoxin	Echinococcus granulosus	EUB56960.1	139	2.10769e-36	0.692	4	P:single-organism process; P:transport; C:membrane; C:mitochondrion	IPR013766 (PFAM)	-
1768	EPA018LGAA12S005526	1	BLASTX	PREDICTED: osteopontin-like	Python bivittatus	XP_007443585.1	192	5.89e-10	0.885	0	-	-	-
1769	EPA018LGAA12S005527	1	BLASTX	phosphoglycerate mutase	Hymenolepis microstoma	CDJ15263.1	191	2.31981e-143	0.879	4	F:bisphosphoglycerate 2-phosphatase activity; F:phosphoglycerate mutase activity; F:bisphosphoglycerate mutase activity; P:glycolysis	IPR013078 (PFAM)	EC:5.4.2.4; EC:3.1.3.13; EC:5.4.2.1
1770	EPA018LGAA12S005534	1	BLASTX	PREDICTED: 60S ribosomal protein L34-like	Odobenus rosmarus divergens	XP_004403580.1	72	5.86294e-12	0.707	0	-	-	-
1771	EPA018LGAA12S005536	1	BLASTX	Procollagen-lysine,2-oxoglutarate 5-dioxygenase 2	Ophiophagus hannah	ETE64099.1	139	9.34009e-63	0.869	6	F:L-ascorbic acid binding; F:iron ion binding; P:response to hypoxia; F:procollagen-lysine 5-dioxygenase activity; C:endoplasmic reticulum; P:oxidation-reduction process	-	EC:1.14.11.4
1772	EPA018LGAA12S005554	1	-	-		-	73	-	-	0	-	-	-
1773	EPA018LGAA12S005563	1	BLASTX	Transmembrane and ubiquitin	Echinococcus granulosus	CDJ24965.1	193	9.08475e-33	0.4975	0	-	-	-
1774	EPA018LGAA12S005575	1	-	-		-	77	-	-	0	-	-	-
1775	EPA018LGAA12S005577	1	BLASTX	long chain fatty acid coenzyme A ligase 5	Hymenolepis microstoma	CDJ13975.1	166	2.03397e-52	0.582	0	-	IPR000873 (PFAM)	-
1776	EPA018LGAA12S005632	1	BLASTX	FKBP12 rapamycin complex associated protein	Echinococcus granulosus	CDJ16181.1	192	2.49702e-71	0.704	5	F:drug binding; F:kinase activity; F:ATP binding; F:phosphotransferase activity, alcohol group as acceptor; P:phosphorylation	-	-
1777	EPA018LGAA12S005637	1	BLASTX	conserved hypothetical protein	Hymenolepis microstoma	CDJ12051.1	229	4.22826e-51	0.62	0	-	-	-
1778	EPA018LGAA12S005645	1	-	-		-	86	-	-	0	-	-	-
1779	EPA018LGAA12S005653	1	-	-		-	151	-	-	0	-	-	-
1780	EPA018LGAA12S005655	1	-	-		-	56	-	-	0	-	-	-
1781	EPA018LGAA12S005662	1	-	-		-	201	-	-	0	-	-	-
1782	EPA018LGAA12S005671	1	BLASTX	succinate semialdehyde dehydrogenase	Hymenolepis microstoma	CDJ08100.1	239	2.60937e-72	0.716	2	P:metabolic process; F:oxidoreductase activity	IPR015590 (PFAM)	-
1783	EPA018LGAA12S005678	1	BLASTX	secretory carrier associated membrane protein 1	Hymenolepis microstoma	CDJ12648.1	165	7.75153e-28	0.64	0	-	IPR007273 (PFAM)	-
1784	EPA018LGAA12S005706	1	-	-		-	116	-	-	0	-	-	-
1785	EPA018LGAA12S005709	1	-	-		-	219	-	-	0	-	-	-
1786	EPA018LGAA12S005716	1	BLASTX	RNA binding motif protein 22	Hymenolepis microstoma	CDJ15422.1	239	3.45423e-153	0.87	3	F:zinc ion binding; F:nucleotide binding; F:RNA binding	-	-
1787	EPA018LGAA12S005724	1	BLASTX	Splicing factor, arginine/serine-rich 4	Crassostrea gigas	EKC28616.1	123	5.43575e-43	0.75	2	F:organic cyclic compound binding; F:heterocyclic compound binding	IPR000504 (PFAM)	-
1788	EPA018LGAA12S005725	1	-	-		-	61	-	-	0	-	-	-
1789	EPA018LGAA12S005734	1	BLASTX	homeodomain interacting protein kinase 3	Echinococcus granulosus	CDJ18601.1	189	2.61186e-145	0.849	4	F:DNA binding; P:protein phosphorylation; F:ATP binding; F:protein serine/threonine kinase activity	IPR000719 (PFAM)	EC:2.7.11
1790	EPA018LGAA12S005736	1	BLASTX	Receptor tyrosine-protein kinase erbB-4	Echinococcus granulosus	EUB61783.1	240	3.12779e-53	0.613	1	F:kinase activity	PF14843 (PFAM)	-
1791	EPA018LGAA12S005748	1	BLASTX	tetraspanin	Echinococcus granulosus	CDJ16631.1	230	1.93581e-78	0.623	2	C:integral component of membrane; C:membrane	IPR018499 (PFAM)	-
1792	EPA018LGAA12S005751	1	-	-		-	102	-	-	0	-	-	-
1793	EPA018LGAA12S005752	1	BLASTX	calpain	Hymenolepis microstoma	CDJ14948.1	149	5.51326e-67	0.66	1	F:hydrolase activity	-	-
1794	EPA018LGAA12S005759	1	-	-		-	105	-	-	0	-	-	-
