# Supplementary material for: Transcriptome sequencing and analysis of the zoonotic parasite Spirometra erinacei spargana (plerocercoids)
Source: Parasit Vectors. 2014 Aug 15;7:368. doi: 10.1186/1756-3305-7-368 (PMC4262225; doi:10.1186/1756-3305-7-368)
Supplement: Supplementary file 3 — Additional file 3: Table S2.: SpAEs of S. erinacei spargana of potential genes associated with helminth parasitism. (XLS 105 KB) [file 13071_2014_1634_MOESM3_ESM.xls]

## Sheet: Table S2
Additional file 3: Table S2. SpAEs of S. erinacei spargana of potential genes associated with helminth parasitism
Cluster ID	No. of reads	Description	Gene Ontology	BLAST score
				S. mediterranea	T. solium	E. granulosus	C. sinensis	S. japonicum
EPA018LGAA12C000236	6	Lactate dehydrogenase B [Taenia solium]	C:cytoplasm; P:cellular carbohydrate metabolic process; F:L-lactate dehydrogenase activity; P:glycolysis; P:oxidation-reduction process	-	1029	510	810	850
EPA018LGAA12C000900	2	NADH dehydrogenase (ubiquinone) Fe S protein 2 [Hymenolepis microstoma]	F:NADH dehydrogenase (ubiquinone) activity; C:mitochondrial respiratory chain complex I; P:neuron projection morphogenesis; P:lateral inhibition; P:mitochondrial electron transport, NADH to ubiquinone; F:cofactor binding	-	783	437	796	658
EPA018LGAA12S001445	1	NADH dehydrogenase (ubiquinone) Fe S protein 2 [Hymenolepis microstoma]	F:NAD binding; F:oxidoreductase activity, acting on NAD(P)H; P:oxidation-reduction process; F:quinone binding	-	964	544	849	653
EPA018LGAA12S001951	1	Lactate dehydrogenase B [Taenia solium]	C:cytoplasm; P:cellular carbohydrate metabolic process; F:L-lactate dehydrogenase activity; P:glycolysis; P:oxidation-reduction process	-	729	456	574	642
EPA018LGAA12S001051	1	Lactate dehydrogease [Spirometra erinaceieuropaei]	C:cytoplasm; P:cellular carbohydrate metabolic process; F:L-lactate dehydrogenase activity; P:glycolysis; P:oxidation-reduction process	-	809	563	610	634
EPA018LGAA12C000545	3	Eukaryotic translation initiation factor 4B [Echinococcus granulosus]	F:organic cyclic compound binding; F:heterocyclic compound binding	-	423	415	103	285
EPA018LGAA12C000373	4	Eri1 exoribonuclease 3 [Hymenolepis microstoma]	F:nucleic acid binding; F:exonuclease activity; C:intracellular	-	325	330	70	263
EPA018LGAA12C000485	3	Hypothetical protein EGR_08713 [Echinococcus granulosus]	C:extracellular region	-	217	216	196	218
EPA018LGAA12C000231	6	Hypothetical protein EGR_08713 [Echinococcus granulosus]	C:extracellular region	-	217	219	187	213
EPA018LGAA12C000906	2	Unknown function DUF2419 [Echinococcus granulosus]	-	-	272	216	386	208
EPA018LGAA12C000270	5	NADH dehydrogenase subunit 2 [Spirometra erinaceieuropaei]	F:NADH dehydrogenase (ubiquinone) activity; P:ATP synthesis coupled electron transport; C:mitochondrion	-	169	233	78	195
EPA018LGAA12C000827	2	Proteinase inhibitor I32, inhibitor of apoptosis,domain-containing protein [Schistosoma japonicum]	F:ligase activity	-	163	164	180	171
EPA018LGAA12C000646	2	Protein kintoun [Echinococcus granulosus]	-	-	73	73	230	145
EPA018LGAA12S003025	1	NAD kinase domain containing protein 1 [Echinococcus granulosus]	F:binding; P:nicotinamide nucleotide metabolic process	-	314	325	136	141
EPA018LGAA12S004441	1	NADH dehydrogenase subunit 3 [Spirometra erinaceieuropaei]	C:mitochondrion; P:oxidation-reduction process; F:NADH dehydrogenase (ubiquinone) activity	-	215	218	168	139
EPA018LGAA12C000037	4	Hypothetical protein EgrG_001090250 [Echinococcus granulosus]	F:calcium ion binding	-	193	146	79	137
EPA018LGAA12C000030	12	AF481884_1 antigenic protein EpC1 [Echinococcus granulosus]	F:calcium ion binding	-	193	145	79	137
EPA018LGAA12C000099	12	Hypothetical protein EGR_05119 [Echinococcus granulosus]	P:regulation of transcription, DNA-templated; F:sequence-specific DNA binding; F:sequence-specific DNA binding transcription factor activity	-	118	156	147	131
EPA018LGAA12C000078	12	Histone H1 delta [Hymenolepis microstoma]	C:chromosome; C:nucleosome; P:nucleosome assembly; C:nucleus; F:DNA binding	-	208	213	115	116
EPA018LGAA12C000257	4	-	-	-	120	117	107	113
EPA018LGAA12S002987	1	Expressed conserved protein [Echinococcus granulosus]	-	-	112	119	123	111
EPA018LGAA12C000720	2	Hypothetical protein EGR_08641 [Echinococcus granulosus]	-	-	112	119	112	111
EPA018LGAA12S004936	1	WD repeat containing protein 91 [Hymenolepis microstoma]	-	-	236	406	210	106
EPA018LGAA12C000079	5	Histone H1 delta [Hymenolepis microstoma]	C:intracellular organelle	-	128	128	107	101
EPA018LGAA12C000343	4	Alpha glucosidase [Echinococcus granulosus]	P:carbohydrate metabolic process; F:cation binding; F:catalytic activity; F:4-alpha-D-\{(1->4)-alpha-D-glucano}trehalose trehalohydrolase activity; F:hydrolase activity; P:metabolic process; F:hydrolase activity, acting on glycosyl bonds	-	279	85	156	99
EPA018LGAA12C000163	7	hypothetical protein [Schistosoma mansoni]	-	-	101	189	111	98
EPA018LGAA12S003115	1	hypothetical protein [Schistosoma mansoni]	-	-	101	189	111	98
EPA018LGAA12C000056	27	-	-	-	164	244	75	62
