# Supplementary material for: Transcriptome sequencing and analysis of the zoonotic parasite Spirometra erinacei spargana (plerocercoids)
Source: Parasit Vectors. 2014 Aug 15;7:368. doi: 10.1186/1756-3305-7-368 (PMC4262225; doi:10.1186/1756-3305-7-368)
Supplement: Supplementary file 4 — Additional file 4: Table S3.: SpAEs for spargana-specific antigen candidates against sparganosis. (XLS 100 KB) [file 13071_2014_1634_MOESM4_ESM.xls]

## Sheet: Spargana-specific genes
Additional file 4: Table S3. SpAEs for spargana-specific antigen candidates against sparganosis
Cluster ID	Accession ID	E-value	Description	Species
EPA018LGAA12C000020	-	-	-
EPA018LGAA12C000022	-	-	-
EPA018LGAA12C000042	-	-	-
EPA018LGAA12C000046	-	-	-
EPA018LGAA12C000048	-	-	-
EPA018LGAA12C000049	-	-	-
EPA018LGAA12C000050	-	-	-
EPA018LGAA12C000052	-	-	-
EPA018LGAA12C000059	BAA34116.1	1.61699e-06	antigenic polypeptide	Spirometra erinaceieuropaei
EPA018LGAA12C000060	BAA34116.1	1.2335e-27	antigenic polypeptide	Spirometra erinaceieuropaei
EPA018LGAA12C000062	-	-	-
EPA018LGAA12C000067	-	-	-
EPA018LGAA12C000068	-	-	-
EPA018LGAA12C000069	-	-	-
EPA018LGAA12C000071	ESO82188.1	1.90317e-14	hypothetical protein LOTGIDRAFT_135113	Lottia gigantea
EPA018LGAA12C000074	XP_002571515.1	4.96573e-10	hypothetical protein	Schistosoma mansoni
EPA018LGAA12C000083	-	-	-
EPA018LGAA12C000084	-	-	-
EPA018LGAA12C000096	-	-	-
EPA018LGAA12C000101	-	-	-
EPA018LGAA12C000103	XP_005104335.1	2.98678e-09	PREDICTED: ADP-ribosyl cyclase-like	Aplysia californica
EPA018LGAA12C000109	-	-	-
EPA018LGAA12C000110	-	-	-
EPA018LGAA12C000111	-	-	-
EPA018LGAA12C000118	-	-	-
EPA018LGAA12C000139	EUB62515.1	2.20129e-30	hypothetical protein EGR_02647	Echinococcus granulosus
EPA018LGAA12C000141	-	-	-
EPA018LGAA12C000153	-	-	-
EPA018LGAA12C000158	-	-	-
EPA018LGAA12C000161	-	-	-
EPA018LGAA12C000164	-	-	-
EPA018LGAA12C000166	-	-	-
EPA018LGAA12C000173	CDJ17746.1	9.70942e-12	Rho GTPase activating protein 12	Echinococcus granulosus
EPA018LGAA12C000181	-	-	-
EPA018LGAA12C000182	-	-	-
EPA018LGAA12C000188	-	-	-
EPA018LGAA12C000189	CDJ10127.1	1.19807e-10	alpha globin transcription factor CP2	Hymenolepis microstoma
EPA018LGAA12C000192	-	-	-
EPA018LGAA12C000200	ADD71705.1	4.32164e-73	immunoglobulin gamma heavy chain	Pteropus alecto
EPA018LGAA12C000205	-	-	-
EPA018LGAA12C000221	-	-	-
EPA018LGAA12C000222	-	-	-
EPA018LGAA12C000223	-	-	-
EPA018LGAA12C000225	CDJ15042.1	1.05305e-59	hypothetical protein HmN_000537600	Hymenolepis microstoma
EPA018LGAA12C000239	-	-	-
EPA018LGAA12C000242	-	-	-
EPA018LGAA12C000251	-	-	-
EPA018LGAA12C000252	-	-	-
EPA018LGAA12C000259	-	-	-
EPA018LGAA12C000269	-	-	-
EPA018LGAA12C000271	-	-	-
EPA018LGAA12C000275	-	-	-
EPA018LGAA12C000278	-	-	-
EPA018LGAA12C000288	-	-	-
EPA018LGAA12C000293	-	-	-
EPA018LGAA12C000295	EUB63244.1	4.65967e-146	N-acetyltransferase	Echinococcus granulosus
EPA018LGAA12C000302	-	-	-
EPA018LGAA12C000303	GAA49557.1	9.81433e-19	CCR4-NOT transcription complex subunit 1, partial	Clonorchis sinensis
EPA018LGAA12C000308	-	-	-
EPA018LGAA12C000309	CAJ00242.1	4.1733e-14	TPA: endonuclease-reverse transcriptase	Schistosoma mansoni
EPA018LGAA12C000313	-	-	-
EPA018LGAA12C000322	-	-	-
EPA018LGAA12C000327	ELT88176.1	1.95119e-09	hypothetical protein CAPTEDRAFT_183889	Capitella teleta
EPA018LGAA12C000328	-	-	-
EPA018LGAA12C000330	CDJ17709.1	3.26107e-29	hypothetical protein EgrG_000972700	Echinococcus granulosus
EPA018LGAA12C000333	-	-	-
EPA018LGAA12C000334	-	-	-
EPA018LGAA12C000336	-	-	-
EPA018LGAA12C000345	-	-	-
EPA018LGAA12C000346	-	-	-
EPA018LGAA12C000348	EUB62260.1	1.86437e-20	Neurobeachin-like protein 2	Echinococcus granulosus
EPA018LGAA12C000350	-	-	-
EPA018LGAA12C000352	-	-	-
EPA018LGAA12C000357	-	-	-
EPA018LGAA12C000358	-	-	-
EPA018LGAA12C000360	-	-	-
EPA018LGAA12C000361	CDJ16958.1	1.91436e-54	Major facilitator superfamily general substrate transporter	Echinococcus granulosus
EPA018LGAA12C000362	-	-	-
EPA018LGAA12C000368	-	-	-
EPA018LGAA12C000369	YP_002003301.1	1.77347e-69	NADH dehydrogenase subunit 5	Spirometra erinaceieuropaei
EPA018LGAA12C000375	-	-	-
EPA018LGAA12C000376	-	-	-
EPA018LGAA12C000383	-	-	-
EPA018LGAA12C000390	-	-	-
EPA018LGAA12C000392	-	-	-
EPA018LGAA12C000397	CCD58762.1	6.86852e-08	hypothetical protein Smp_142090	Schistosoma mansoni
EPA018LGAA12C000407	-	-	-
EPA018LGAA12C000412	-	-	-
EPA018LGAA12C000413	-	-	-
EPA018LGAA12C000419	ETE69289.1	1.02381e-20	Tumor necrosis factor receptor superfamily member 1A, partial	Ophiophagus hannah
EPA018LGAA12C000421	-	-	-
EPA018LGAA12C000428	AAL18702.1	3.05487e-16	AF418992_1 cytoplasmic antigen 5	Spirometra erinaceieuropaei
EPA018LGAA12C000429	-	-	-
EPA018LGAA12C000437	-	-	-
EPA018LGAA12C000438	-	-	-
EPA018LGAA12C000440	CDJ20548.1	8.94405e-17	BTB:POZ domain containing protein	Echinococcus granulosus
EPA018LGAA12C000443	XP_002571515.1	4.28661e-15	hypothetical protein	Schistosoma mansoni
EPA018LGAA12C000445	-	-	-
EPA018LGAA12C000447	-	-	-
EPA018LGAA12C000448	-	-	-
EPA018LGAA12C000450	-	-	-
EPA018LGAA12C000454	-	-	-
EPA018LGAA12C000456	-	-	-
EPA018LGAA12C000460	EUB63196.1	1.02484e-13	Cytochrome c oxidase subunit 5B	Echinococcus granulosus
EPA018LGAA12C000462	-	-	-
EPA018LGAA12C000468	-	-	-
EPA018LGAA12C000480	-	-	-
EPA018LGAA12C000481	-	-	-
EPA018LGAA12C000486	-	-	-
EPA018LGAA12C000491	-	-	-
EPA018LGAA12C000507	-	-	-
EPA018LGAA12C000512	-	-	-
EPA018LGAA12C000513	-	-	-
EPA018LGAA12C000514	-	-	-
EPA018LGAA12C000520	-	-	-
EPA018LGAA12C000521	CDJ22236.1	1.14552e-42	nucleoprotein TPR	Echinococcus granulosus
EPA018LGAA12C000527	-	-	-
EPA018LGAA12C000532	-	-	-
EPA018LGAA12C000533	-	-	-
EPA018LGAA12C000534	-	-	-
EPA018LGAA12C000538	CDJ11357.1	6.812e-12	kelch protein 18	Hymenolepis microstoma
EPA018LGAA12C000543	CDJ19700.1	8.03259e-21	serine:threonine protein kinase MARK2	Echinococcus granulosus
EPA018LGAA12C000544	EUB64845.1	2.15889e-67	Structural maintenance of chromosomes protein 1A	Echinococcus granulosus
EPA018LGAA12C000547	-	-	-
EPA018LGAA12C000554	-	-	-
EPA018LGAA12C000555	-	-	-
EPA018LGAA12C000556	-	-	-
EPA018LGAA12C000559	CDJ15267.1	8.43023e-09	centromere protein j	Hymenolepis microstoma
EPA018LGAA12C000563	EUB57121.1	3.38796e-12	hypothetical protein EGR_08005	Echinococcus granulosus
EPA018LGAA12C000564	CDJ13701.1	8.06981e-11	stAR lipid transfer protein 9	Hymenolepis microstoma
EPA018LGAA12C000565	-	-	-
EPA018LGAA12C000584	CDJ15159.1	1.07893e-14	sodium:hydrogen exchanger 7	Hymenolepis microstoma
EPA018LGAA12C000585	-	-	-
EPA018LGAA12C000588	-	-	-
EPA018LGAA12C000602	-	-	-
EPA018LGAA12C000606	-	-	-
EPA018LGAA12C000608	-	-	-
EPA018LGAA12C000609	-	-	-
EPA018LGAA12C000616	CDJ17613.1	6.14493e-13	Protein phosphatase 1 regulatory subunit 3B	Echinococcus granulosus
EPA018LGAA12C000619	-	-	-
EPA018LGAA12C000624	-	-	-
EPA018LGAA12C000627	-	-	-
EPA018LGAA12C000630	-	-	-
EPA018LGAA12C000633	-	-	-
EPA018LGAA12C000635	-	-	-
EPA018LGAA12C000637	-	-	-
EPA018LGAA12C000638	EUB63160.1	1.95571e-07	Murinoglobulin-2	Echinococcus granulosus
EPA018LGAA12C000639	XP_002576282.1	4.77779e-31	protein kinase	Schistosoma mansoni
EPA018LGAA12C000640	CDJ23233.1	8.38372e-10	expressed conserved protein	Echinococcus granulosus
EPA018LGAA12C000658	BAA34116.1	3.72819e-07	antigenic polypeptide	Spirometra erinaceieuropaei
EPA018LGAA12C000659	-	-	-
EPA018LGAA12C000661	-	-	-
EPA018LGAA12C000665	EFN71767.1	1.31635e-06	XK-related protein 6	Camponotus floridanus
EPA018LGAA12C000669	-	-	-
EPA018LGAA12C000673	-	-	-
EPA018LGAA12C000678	-	-	-
EPA018LGAA12C000683	-	-	-
EPA018LGAA12C000684	-	-	-
EPA018LGAA12C000685	-	-	-
EPA018LGAA12C000686	-	-	-
EPA018LGAA12C000689	-	-	-
EPA018LGAA12C000690	-	-	-
EPA018LGAA12C000697	CDJ16925.1	2.10468e-26	Nucleolar protein 6	Echinococcus granulosus
EPA018LGAA12C000700	-	-	-
EPA018LGAA12C000701	CDJ18601.1	3.6102e-21	homeodomain interacting protein kinase 3	Echinococcus granulosus
EPA018LGAA12C000702	-	-	-
EPA018LGAA12C000707	-	-	-
EPA018LGAA12C000716	-	-	-
EPA018LGAA12C000719	-	-	-
EPA018LGAA12C000725	CDJ13960.1	5.56175e-13	AT rich interactive domain containing protein 1	Hymenolepis microstoma
EPA018LGAA12C000728	-	-	-
EPA018LGAA12C000729	-	-	-
EPA018LGAA12C000736	CDJ14763.1	9.36697e-06	Nuclear transcription factor Y subunit beta	Hymenolepis microstoma
EPA018LGAA12C000741	CDJ19254.1	3.71254e-18	ubiquitin protein ligase	Echinococcus granulosus
EPA018LGAA12C000744	-	-	-
EPA018LGAA12C000752	CDJ10563.1	1.53851e-09	guanine nucleotide exchange factor	Hymenolepis microstoma
EPA018LGAA12C000755	EUB64759.1	1.97506e-75	WD repeat-containing protein	Echinococcus granulosus
EPA018LGAA12C000756	-	-	-
EPA018LGAA12C000758	XP_002577612.1	4.66744e-74	hypothetical protein	Schistosoma mansoni
EPA018LGAA12C000759	CDJ17335.1	6.93712e-19	ribosomal protein S6 kinase delta 1	Echinococcus granulosus
EPA018LGAA12C000760	EUB60881.1	9.63495e-06	Kelch-like protein	Echinococcus granulosus
EPA018LGAA12C000764	-	-	-
EPA018LGAA12C000767	-	-	-
EPA018LGAA12C000771	EUB57289.1	5.62123e-09	Epithelial splicing regulatory protein	Echinococcus granulosus
EPA018LGAA12C000772	-	-	-
EPA018LGAA12C000774	-	-	-
EPA018LGAA12C000776	-	-	-
EPA018LGAA12C000777	-	-	-
EPA018LGAA12C000778	-	-	-
EPA018LGAA12C000790	-	-	-
EPA018LGAA12C000793	-	-	-
EPA018LGAA12C000796	CDJ12410.1	1.18629e-22	tyrosine protein kinase Abl	Hymenolepis microstoma
EPA018LGAA12C000800	-	-	-
EPA018LGAA12C000801	CDJ09600.1	3.75678e-20	integrin alpha ps	Hymenolepis microstoma
EPA018LGAA12C000802	XP_007432940.1	5.22946e-92	PREDICTED: IgGFc-binding protein-like	Python bivittatus
EPA018LGAA12C000804	-	-	-
EPA018LGAA12C000808	-	-	-
EPA018LGAA12C000811	-	-	-
EPA018LGAA12C000813	-	-	-
EPA018LGAA12C000815	XP_002571515.1	3.21356e-13	hypothetical protein	Schistosoma mansoni
EPA018LGAA12C000821	-	-	-
EPA018LGAA12C000826	EUB59397.1	2.26477e-19	hypothetical protein EGR_05751	Echinococcus granulosus
EPA018LGAA12C000829	-	-	-
EPA018LGAA12C000835	-	-	-
EPA018LGAA12C000836	-	-	-
EPA018LGAA12C000837	-	-	-
EPA018LGAA12C000839	CDJ20058.1	4.39564e-10	endonuclease v	Echinococcus granulosus
EPA018LGAA12C000842	-	-	-
EPA018LGAA12C000843	-	-	-
EPA018LGAA12C000846	CDJ18295.1	2.02298e-33	nuclear pore membrane glycoprotein 210	Echinococcus granulosus
EPA018LGAA12C000848	XP_002572386.1	2.01386e-98	DNA repair protein RAD50	Schistosoma mansoni
EPA018LGAA12C000851	-	-	-
EPA018LGAA12C000852	-	-	-
EPA018LGAA12C000855	-	-	-
EPA018LGAA12C000856	-	-	-
EPA018LGAA12C000858	-	-	-
EPA018LGAA12C000864	-	-	-
EPA018LGAA12C000868	-	-	-
EPA018LGAA12C000869	-	-	-
EPA018LGAA12C000870	-	-	-
EPA018LGAA12C000873	-	-	-
EPA018LGAA12C000881	-	-	-
EPA018LGAA12C000883	ETT88850.1	2.23957e-10	Phage minor structural protein	Bacillus weihenstephanensis FSL R5-860
EPA018LGAA12C000885	-	-	-
EPA018LGAA12C000887	CDJ14345.1	9.44067e-29	pyridoxal kinase	Hymenolepis microstoma
EPA018LGAA12C000889	-	-	-
EPA018LGAA12C000893	-	-	-
EPA018LGAA12C000894	XP_002609264.1	3.47595e-06	hypothetical protein BRAFLDRAFT_124749	Branchiostoma floridae
EPA018LGAA12C000901	XP_002609264.1	6.62395e-07	hypothetical protein BRAFLDRAFT_124749	Branchiostoma floridae
EPA018LGAA12C000902	CDJ16791.1	1.23602e-06	DNA methylase N 6 adenine specific	Echinococcus granulosus
EPA018LGAA12C000903	-	-	-
EPA018LGAA12C000904	-	-	-
EPA018LGAA12C000914	-	-	-
EPA018LGAA12C000927	-	-	-
EPA018LGAA12C000929	-	-	-
EPA018LGAA12S000018	-	-	-
EPA018LGAA12S000044	EUB62965.1	1.2484e-12	DEP domain-containing protein 5	Echinococcus granulosus
EPA018LGAA12S000055	-	-	-
EPA018LGAA12S000076	-	-	-
EPA018LGAA12S000086	-	-	-
EPA018LGAA12S000121	-	-	-
EPA018LGAA12S000123	-	-	-
EPA018LGAA12S000163	-	-	-
EPA018LGAA12S000171	-	-	-
EPA018LGAA12S000172	-	-	-
EPA018LGAA12S000177	-	-	-
EPA018LGAA12S000179	XP_006821141.1	2.42151e-06	PREDICTED: uncharacterized protein LOC102808974	Saccoglossus kowalevskii
EPA018LGAA12S000192	CDJ21075.1	1.61011e-24	serine:threonine protein kinase WNK1	Echinococcus granulosus
EPA018LGAA12S000277	-	-	-
EPA018LGAA12S000302	-	-	-
EPA018LGAA12S000310	-	-	-
EPA018LGAA12S000347	-	-	-
EPA018LGAA12S000361	-	-	-
EPA018LGAA12S000399	YP_002808583.1	8.93238e-13	NADH dehydrogenase subunit 3	Tropidophis haetianus
EPA018LGAA12S000427	XP_007432119.1	1.687e-21	PREDICTED: caveolin-1 isoform X1	Python bivittatus
EPA018LGAA12S000430	-	-	-
EPA018LGAA12S000432	-	-	-
EPA018LGAA12S000435	-	-	-
EPA018LGAA12S000465	CDJ18794.1	1.18242e-25	protocadherin 11	Echinococcus granulosus
EPA018LGAA12S000472	-	-	-
EPA018LGAA12S000485	-	-	-
EPA018LGAA12S000492	XP_004622143.1	1.55946e-12	PREDICTED: tripartite motif-containing protein 38-like	Sorex araneus
EPA018LGAA12S000544	CDJ18526.1	3.66264e-22	ubiquitin associated protein 2	Echinococcus granulosus
EPA018LGAA12S000561	-	-	-
EPA018LGAA12S000600	-	-	-
EPA018LGAA12S000610	-	-	-
EPA018LGAA12S000621	CDJ21584.1	2.71855e-41	collagen type XI alpha 2	Echinococcus granulosus
EPA018LGAA12S000648	GAA49212.1	3.14121e-08	heterogeneous nuclear ribonucleoprotein U-like protein 1	Clonorchis sinensis
EPA018LGAA12S000660	-	-	-
EPA018LGAA12S000662	-	-	-
EPA018LGAA12S000669	-	-	-
EPA018LGAA12S000676	-	-	-
EPA018LGAA12S000680	-	-	-
EPA018LGAA12S000688	-	-	-
EPA018LGAA12S000696	-	-	-
EPA018LGAA12S000704	-	-	-
EPA018LGAA12S000705	-	-	-
EPA018LGAA12S000714	-	-	-
EPA018LGAA12S000718	-	-	-
EPA018LGAA12S000743	-	-	-
EPA018LGAA12S000765	-	-	-
EPA018LGAA12S000777	XP_006010350.1	6.58066e-07	PREDICTED: GTP-binding protein 2	Latimeria chalumnae
EPA018LGAA12S000786	-	-	-
EPA018LGAA12S000793	-	-	-
EPA018LGAA12S000815	-	-	-
EPA018LGAA12S000821	-	-	-
EPA018LGAA12S000822	-	-	-
EPA018LGAA12S000831	-	-	-
EPA018LGAA12S000925	-	-	-
EPA018LGAA12S000932	XP_005952152.1	2.052e-08	PREDICTED: uncharacterized protein LOC102306102	Haplochromis burtoni
EPA018LGAA12S000938	-	-	-
EPA018LGAA12S000943	-	-	-
EPA018LGAA12S000971	-	-	-
EPA018LGAA12S001033	-	-	-
EPA018LGAA12S001050	CDJ21602.1	1.61927e-29	phosphatidylinositol 45 bisphosphate 3 kinase	Echinococcus granulosus
EPA018LGAA12S001104	-	-	-
EPA018LGAA12S001110	-	-	-
EPA018LGAA12S001114	-	-	-
EPA018LGAA12S001149	-	-	-
EPA018LGAA12S001189	-	-	-
EPA018LGAA12S001194	-	-	-
EPA018LGAA12S001198	-	-	-
EPA018LGAA12S001216	-	-	-
EPA018LGAA12S001232	-	-	-
EPA018LGAA12S001235	BAB62718.1	1.70685e-07	plerocercoid growth factor/cysteine protease	Spirometra erinaceieuropaei
EPA018LGAA12S001238	-	-	-
EPA018LGAA12S001244	-	-	-
EPA018LGAA12S001261	-	-	-
EPA018LGAA12S001262	-	-	-
EPA018LGAA12S001263	-	-	-
EPA018LGAA12S001264	-	-	-
EPA018LGAA12S001294	EUB60532.1	1.65661e-20	Nuclear factor of activated T-cells 5	Echinococcus granulosus
EPA018LGAA12S001330	-	-	-
EPA018LGAA12S001335	-	-	-
EPA018LGAA12S001379	CDJ07082.1	8.65767e-08	hypothetical protein HmN_000623600	Hymenolepis microstoma
EPA018LGAA12S001405	-	-	-
EPA018LGAA12S001408	-	-	-
EPA018LGAA12S001419	-	-	-
EPA018LGAA12S001420	-	-	-
EPA018LGAA12S001427	-	-	-
EPA018LGAA12S001433	-	-	-
EPA018LGAA12S001435	-	-	-
EPA018LGAA12S001465	-	-	-
EPA018LGAA12S001480	-	-	-
EPA018LGAA12S001486	-	-	-
EPA018LGAA12S001495	-	-	-
EPA018LGAA12S001509	EUB65001.1	3.21795e-07	Serine/threonine-protein kinase tousled-like protein	Echinococcus granulosus
EPA018LGAA12S001522	-	-	-
EPA018LGAA12S001538	-	-	-
EPA018LGAA12S001542	-	-	-
EPA018LGAA12S001543	-	-	-
EPA018LGAA12S001544	-	-	-
EPA018LGAA12S001574	-	-	-
EPA018LGAA12S001577	-	-	-
EPA018LGAA12S001593	-	-	-
EPA018LGAA12S001611	BAJ83725.1	1.00603e-67	immunoglobulin heavy chain variable region subgroup 3	Felis catus
EPA018LGAA12S001681	-	-	-
EPA018LGAA12S001696	CDJ16149.1	2.66515e-17	serine:threonine protein kinase tousled	Echinococcus granulosus
EPA018LGAA12S001718	CDJ13856.1	8.91979e-12	hypothetical protein HmN_000080600	Hymenolepis microstoma
EPA018LGAA12S001747	-	-	-
EPA018LGAA12S001751	-	-	-
EPA018LGAA12S001755	CDJ15946.1	6.02998e-15	Zinc finger protein 782	Echinococcus granulosus
EPA018LGAA12S001803	CDJ11357.1	8.23504e-20	kelch protein 18	Hymenolepis microstoma
EPA018LGAA12S001818	-	-	-
EPA018LGAA12S001832	-	-	-
EPA018LGAA12S001839	-	-	-
EPA018LGAA12S001841	-	-	-
EPA018LGAA12S001853	XP_007434421.1	5.78533e-93	PREDICTED: adrenocortical dysplasia protein homolog	Python bivittatus
EPA018LGAA12S001863	-	-	-
EPA018LGAA12S001897	-	-	-
EPA018LGAA12S001921	-	-	-
EPA018LGAA12S001944	-	-	-
EPA018LGAA12S001973	-	-	-
EPA018LGAA12S001986	-	-	-
EPA018LGAA12S002036	-	-	-
EPA018LGAA12S002084	-	-	-
EPA018LGAA12S002182	-	-	-
EPA018LGAA12S002218	-	-	-
EPA018LGAA12S002227	-	-	-
EPA018LGAA12S002249	-	-	-
EPA018LGAA12S002261	XP_002609264.1	4.15697e-06	hypothetical protein BRAFLDRAFT_124749	Branchiostoma floridae
EPA018LGAA12S002265	-	-	-
EPA018LGAA12S002272	-	-	-
EPA018LGAA12S002278	ETE69910.1	1.26631e-60	Cyclic AMP-dependent transcription factor ATF-4	Ophiophagus hannah
EPA018LGAA12S002326	AAL18701.1	3.17623e-27	AF418991_1 cytoplasmic antigen 4	Spirometra erinaceieuropaei
EPA018LGAA12S002331	-	-	-
EPA018LGAA12S002348	-	-	-
EPA018LGAA12S002357	-	-	-
EPA018LGAA12S002403	XP_002580592.1	6.5536e-12	hypothetical protein	Schistosoma mansoni
EPA018LGAA12S002430	-	-	-
EPA018LGAA12S002463	-	-	-
EPA018LGAA12S002501	-	-	-
EPA018LGAA12S002504	-	-	-
EPA018LGAA12S002505	-	-	-
EPA018LGAA12S002560	-	-	-
EPA018LGAA12S002612	-	-	-
EPA018LGAA12S002661	-	-	-
EPA018LGAA12S002671	-	-	-
EPA018LGAA12S002672	EUB58547.1	2.61967e-06	Platelet glycoprotein V	Echinococcus granulosus
EPA018LGAA12S002678	-	-	-
EPA018LGAA12S002688	CDJ15962.1	7.99104e-07	insulin degrading enzyme	Echinococcus granulosus
EPA018LGAA12S002704	EUB56433.1	1.18105e-71	RRP12-like protein	Echinococcus granulosus
EPA018LGAA12S002754	-	-	-
EPA018LGAA12S002766	-	-	-
EPA018LGAA12S002780	-	-	-
EPA018LGAA12S002833	-	-	-
EPA018LGAA12S002840	-	-	-
EPA018LGAA12S002871	-	-	-
EPA018LGAA12S002879	-	-	-
EPA018LGAA12S002899	CDJ25050.1	1.37278e-69	Netrin receptor DCC	Echinococcus granulosus
EPA018LGAA12S002912	BAB62718.1	1.70796e-15	plerocercoid growth factor/cysteine protease	Spirometra erinaceieuropaei
EPA018LGAA12S002915	-	-	-
EPA018LGAA12S002916	-	-	-
EPA018LGAA12S002922	-	-	-
EPA018LGAA12S003008	-	-	-
EPA018LGAA12S003069	ETE69268.1	3.07646e-112	hypothetical protein L345_04928	Ophiophagus hannah
EPA018LGAA12S003092	-	-	-
EPA018LGAA12S003120	CDJ24948.1	1.34359e-74	talin	Echinococcus granulosus
EPA018LGAA12S003128	-	-	-
EPA018LGAA12S003130	-	-	-
EPA018LGAA12S003135	-	-	-
EPA018LGAA12S003160	-	-	-
EPA018LGAA12S003162	-	-	-
EPA018LGAA12S003185	EUB62217.1	2.02917e-30	Leucine-rich repeat and WD repeat-containing protein	Echinococcus granulosus
EPA018LGAA12S003192	-	-	-
EPA018LGAA12S003220	-	-	-
EPA018LGAA12S003226	-	-	-
EPA018LGAA12S003239	-	-	-
EPA018LGAA12S003277	-	-	-
EPA018LGAA12S003281	-	-	-
EPA018LGAA12S003286	-	-	-
EPA018LGAA12S003302	-	-	-
EPA018LGAA12S003307	EUB64049.1	8.1193e-23	Vacuolar protein sorting-associated protein	Echinococcus granulosus
EPA018LGAA12S003315	-	-	-
EPA018LGAA12S003346	XP_001101179.2	1.55123e-55	PREDICTED: POU domain, class 6, transcription factor 2-like	Macaca mulatta
EPA018LGAA12S003355	-	-	-
EPA018LGAA12S003378	-	-	-
EPA018LGAA12S003385	-	-	-
EPA018LGAA12S003398	-	-	-
EPA018LGAA12S003406	-	-	-
EPA018LGAA12S003423	ETE70791.1	8.65233e-24	hypothetical protein L345_03410, partial	Ophiophagus hannah
EPA018LGAA12S003425	-	-	-
EPA018LGAA12S003453	-	-	-
EPA018LGAA12S003497	-	-	-
EPA018LGAA12S003510	-	-	-
EPA018LGAA12S003524	-	-	-
EPA018LGAA12S003529	-	-	-
EPA018LGAA12S003541	ETE68058.1	2.92233e-102	ATPase WRNIP1, partial	Ophiophagus hannah
EPA018LGAA12S003589	XP_007441014.1	5.03246e-28	PREDICTED: c-C motif chemokine 4-like	Python bivittatus
EPA018LGAA12S003606	XP_002580366.1	2.13297e-94	peter pan-related	Schistosoma mansoni
EPA018LGAA12S003645	CDJ12970.1	1.81226e-23	Type II collagen B	Hymenolepis microstoma
EPA018LGAA12S003697	-	-	-
EPA018LGAA12S003704	-	-	-
EPA018LGAA12S003713	-	-	-
EPA018LGAA12S003727	-	-	-
EPA018LGAA12S003763	CDJ15718.1	3.16318e-49	zinc finger C2H2 type	Echinococcus granulosus
EPA018LGAA12S003769	-	-	-
EPA018LGAA12S003785	-	-	-
EPA018LGAA12S003814	-	-	-
EPA018LGAA12S003853	-	-	-
EPA018LGAA12S003856	-	-	-
EPA018LGAA12S003867	-	-	-
EPA018LGAA12S003880	CDJ19550.1	7.38499e-11	Ensconsin Microtubule associated protein 7	Echinococcus granulosus
EPA018LGAA12S003886	CDJ22702.1	1.56237e-48	dystrophins A:C:F:G:H	Echinococcus granulosus
EPA018LGAA12S003889	GAA37489.2	7.7717e-12	hypothetical protein CLF_109469	Clonorchis sinensis
EPA018LGAA12S003902	-	-	-
EPA018LGAA12S003907	-	-	-
EPA018LGAA12S003931	-	-	-
EPA018LGAA12S003932	CDJ25534.1	2.88368e-33	dipeptidyl aminopeptidaseprotein	Echinococcus granulosus
EPA018LGAA12S003947	-	-	-
EPA018LGAA12S003956	-	-	-
EPA018LGAA12S003978	ETE74031.1	1.14599e-83	hypothetical protein L345_00155, partial	Ophiophagus hannah
EPA018LGAA12S003998	-	-	-
EPA018LGAA12S004094	-	-	-
EPA018LGAA12S004118	-	-	-
EPA018LGAA12S004125	-	-	-
EPA018LGAA12S004147	-	-	-
EPA018LGAA12S004157	-	-	-
EPA018LGAA12S004159	-	-	-
EPA018LGAA12S004161	-	-	-
EPA018LGAA12S004235	-	-	-
EPA018LGAA12S004248	-	-	-
EPA018LGAA12S004255	-	-	-
EPA018LGAA12S004261	CDJ24839.1	2.14669e-80	oligomeric golgi complex subunit 7, partial	Echinococcus granulosus
EPA018LGAA12S004288	EUB64366.1	1.88006e-08	PI-PLC X domain-containing protein	Echinococcus granulosus
EPA018LGAA12S004298	CDJ24133.1	5.81714e-15	hypothetical protein EgrG_000712000	Echinococcus granulosus
EPA018LGAA12S004322	-	-	-
EPA018LGAA12S004333	-	-	-
EPA018LGAA12S004345	-	-	-
EPA018LGAA12S004347	-	-	-
EPA018LGAA12S004390	CDJ15821.1	1.78257e-51	Mediator of RNA polymerase II transcription	Echinococcus granulosus
EPA018LGAA12S004473	-	-	-
EPA018LGAA12S004474	-	-	-
EPA018LGAA12S004496	CDJ24137.1	4.75747e-80	late secretory pathway protein avl9	Echinococcus granulosus
EPA018LGAA12S004503	XP_003740370.1	2.25282e-59	PREDICTED: translation factor GUF1 homolog, mitochondrial-like	Metaseiulus occidentalis
EPA018LGAA12S004511	-	-	-
EPA018LGAA12S004540	-	-	-
EPA018LGAA12S004570	-	-	-
EPA018LGAA12S004591	-	-	-
EPA018LGAA12S004616	-	-	-
EPA018LGAA12S004686	-	-	-
EPA018LGAA12S004696	-	-	-
EPA018LGAA12S004700	-	-	-
EPA018LGAA12S004710	-	-	-
EPA018LGAA12S004720	-	-	-
EPA018LGAA12S004725	-	-	-
EPA018LGAA12S004737	-	-	-
EPA018LGAA12S004772	-	-	-
EPA018LGAA12S004779	-	-	-
EPA018LGAA12S004786	-	-	-
EPA018LGAA12S004791	-	-	-
EPA018LGAA12S004840	XP_002609264.1	6.91517e-08	hypothetical protein BRAFLDRAFT_124749	Branchiostoma floridae
EPA018LGAA12S004845	-	-	-
EPA018LGAA12S004846	-	-	-
EPA018LGAA12S004850	-	-	-
EPA018LGAA12S004866	-	-	-
EPA018LGAA12S004869	XP_003225044.1	1.14653e-38	PREDICTED: myc-associated zinc finger protein-like	Anolis carolinensis
EPA018LGAA12S004895	-	-	-
EPA018LGAA12S004911	EUB59730.1	3.12233e-46	Actin-binding LIM protein 2	Echinococcus granulosus
EPA018LGAA12S004927	CDJ14108.1	6.08822e-23	protein serac1	Hymenolepis microstoma
EPA018LGAA12S004946	-	-	-
EPA018LGAA12S004964	-	-	-
EPA018LGAA12S004974	-	-	-
EPA018LGAA12S004995	-	-	-
EPA018LGAA12S005007	-	-	-
EPA018LGAA12S005053	-	-	-
EPA018LGAA12S005104	-	-	-
EPA018LGAA12S005110	-	-	-
EPA018LGAA12S005112	ETE70691.1	1.38323e-134	Transcription factor HIVEP2, partial	Ophiophagus hannah
EPA018LGAA12S005129	-	-	-
EPA018LGAA12S005141	-	-	-
EPA018LGAA12S005165	-	-	-
EPA018LGAA12S005166	-	-	-
EPA018LGAA12S005235	-	-	-
EPA018LGAA12S005274	-	-	-
EPA018LGAA12S005292	-	-	-
EPA018LGAA12S005305	-	-	-
EPA018LGAA12S005309	-	-	-
EPA018LGAA12S005333	-	-	-
EPA018LGAA12S005397	GAA49212.1	5.23407e-06	heterogeneous nuclear ribonucleoprotein U-like protein 1	Clonorchis sinensis
EPA018LGAA12S005398	CDJ14025.1	6.83304e-19	protocadherin 11	Hymenolepis microstoma
EPA018LGAA12S005404	-	-	-
EPA018LGAA12S005405	-	-	-
EPA018LGAA12S005435	-	-	-
EPA018LGAA12S005473	EUB65076.1	1.12529e-10	hypothetical protein EGR_00345	Echinococcus granulosus
EPA018LGAA12S005517	-	-	-
EPA018LGAA12S005526	XP_007443585.1	5.89e-10	PREDICTED: osteopontin-like	Python bivittatus
EPA018LGAA12S005534	XP_004403580.1	5.86294e-12	PREDICTED: 60S ribosomal protein L34-like	Odobenus rosmarus divergens
EPA018LGAA12S005575	-	-	-
EPA018LGAA12S005645	-	-	-
EPA018LGAA12S005653	-	-	-
EPA018LGAA12S005655	-	-	-
EPA018LGAA12S005706	-	-	-
EPA018LGAA12S005709	-	-	-
EPA018LGAA12S005725	-	-	-
EPA018LGAA12S005751	-	-	-
EPA018LGAA12S005759	-	-	-
			-
			-
